# Supplementary material for: (R)-2,2′-Bis(meth­oxy­meth­oxy)-1,1′-binaphth­yl
Source: Acta Crystallogr Sect E Struct Rep Online. 2012 Apr 13;68(Pt 5):o1361. doi: 10.1107/S1600536812014699 (PMC3344493; doi:10.1107/S1600536812014699)
Supplement: Supplementary file 1 [file e-68-o1361-sup1.cif]

##############################################################################
#                                                                            #
# This CIF contains the data in a paper accepted for publication in          #
# Acta Crystallographica Section E. It conforms to the requirements of       #
# Notes for Authors for Acta Crystallographica Section E, and has been       #
# peer reviewed under the auspices of the IUCr Commission on Journals.       #
#                                                                            #
# Full details of the Crystallographic Information File format               #
# are given in the paper "The Crystallographic Information File (CIF):       #
# a New Standard Archive File for Crystallography" by S. R. Hall, F. H.      #
# Allen and I. D. Brown [Acta Cryst. (1991), A47, 655-685].                  #
#                                                                            #
# The current version of the core CIF dictionary is obtainable from          #
# ftp://ftp.iucr.org/pub/cif_core.dic.                                       #
#                                                                            #
# Software is freely available for graphical display of the structure(s)     #
# in this CIF. For information consult the CIF software page                 #
# http://www.iucr.org/resources/cif/software.                                #
#                                                                            #
# This file may be used for bona fide research purposes within the           #
# scientific community so long as proper attribution is given to the journal # 
# article from which it was obtained.                                        #
#                                                                            #
##############################################################################
data_global
_audit_creation_method     'form.cif (version 2.0)'
_journal_data_validation_number     ?
_journal_date_recd_electronic     2012-03-26
_journal_date_accepted     2012-04-04
_journal_name_full     'Acta Crystallographica, Section E'
_journal_year     2012
_journal_volume     68
_journal_issue      5
_journal_page_first     o1361
_journal_page_last     o1361
_journal_paper_category     QO
_journal_paper_doi     10.1107/S1600536812014699
_journal_coeditor_code     LH5447
_publ_contact_author_name     'Prof. Wumanjiang Eli'
_publ_contact_author_address
;
The Key Laboratory of Applied Catalysis
Xinjiang Technical Institute of Physics and Chemistry
Chinese Academy of Sciences
Urumqi, Xinjiang 830011,
People's Republic of China
;
_publ_contact_author_email     wumj@ms.xjb.ac.cn
_publ_contact_author_fax     ' '
_publ_contact_author_phone     ' '
_publ_section_title
;
(<i>R</i>)-2,2'-Bis(methoxymethoxy)-1,1'-binaphthyl
;
loop_
    _publ_author_name
    _publ_author_footnote
    _publ_author_address
    'Zhou, Liang' .
;
The Key Laboratory of Applied Catalysis
Xinjiang Technical Institute of Physics and Chemistry
Chinese Academy of Sciences
Urumqi, Xinjiang 830011,
People's Republic of China
;
    'Eli, Wumanjiang' .
;
The Key Laboratory of Applied Catalysis
Xinjiang Technical Institute of Physics and Chemistry
Chinese Academy of Sciences
Urumqi, Xinjiang 830011,
People's Republic of China
;
_publ_section_synopsis     .
data_I
_audit_creation_method     SHELXL-97
_chemical_name_systematic
;
(<i>R</i>)-2,2'-Bis(methoxymethoxy)-1,1'-binaphthyl
;
_chemical_name_common     ?
_chemical_formula_moiety     'C24 H22 O4'
_chemical_formula_sum     'C24 H22 O4'
_chemical_formula_iupac     'C24 H22 O4'
_chemical_formula_weight     374.42
_chemical_melting_point     ?
_symmetry_cell_setting     orthorhombic
_symmetry_space_group_name_H-M     'P 21 21 21'
_symmetry_space_group_name_Hall     'P 2ac 2ab'
loop_
    _symmetry_equiv_pos_as_xyz
    'x, y, z'
    '-x+1/2, -y, z+1/2'
    '-x, y+1/2, -z+1/2'
    'x+1/2, -y+1/2, -z'
_cell_length_a     10.8608(13)
_cell_length_b     12.6158(14)
_cell_length_c     29.419(3)
_cell_angle_alpha     90.00
_cell_angle_beta     90.00
_cell_angle_gamma     90.00
_cell_volume     4030.9(8)
_cell_formula_units_Z     8
_cell_measurement_reflns_used     9472
_cell_measurement_theta_min     2.47
_cell_measurement_theta_max     27.30
_cell_measurement_temperature     296(2)
_exptl_crystal_description     block
_exptl_crystal_colour     colourless
_exptl_crystal_size_max     0.20
_exptl_crystal_size_mid     0.20
_exptl_crystal_size_min     0.18
_exptl_crystal_density_diffrn     1.234
_exptl_crystal_density_meas     ?
_exptl_crystal_density_method     'not measured'
_exptl_crystal_F_000     1584
_exptl_absorpt_coefficient_mu     0.083
_exptl_absorpt_correction_type     multi-scan
_exptl_absorpt_process_details     '(SADABS; Bruker, 2004)'
_exptl_absorpt_correction_T_min     0.9835
_exptl_absorpt_correction_T_max     0.9852
_exptl_special_details     ?
_diffrn_ambient_temperature     296(2)
_diffrn_radiation_type     MoK\a
_diffrn_radiation_wavelength     0.71073
_diffrn_radiation_source     'fine-focus sealed tube'
_diffrn_radiation_monochromator     graphite
_diffrn_measurement_device_type     'Bruker APEXII CCD'
_diffrn_measurement_method     '\f and \w scans'
_diffrn_detector_area_resol_mean     ?
_diffrn_reflns_number     19981
_diffrn_reflns_av_R_equivalents     0.0289
_diffrn_reflns_av_sigmaI/netI     0.0271
_diffrn_reflns_theta_min     1.76
_diffrn_reflns_theta_max     27.46
_diffrn_reflns_theta_full     27.46
_diffrn_measured_fraction_theta_max     0.993
_diffrn_measured_fraction_theta_full     0.993
_diffrn_reflns_limit_h_min     -12
_diffrn_reflns_limit_h_max     14
_diffrn_reflns_limit_k_min     -15
_diffrn_reflns_limit_k_max     16
_diffrn_reflns_limit_l_min     -38
_diffrn_reflns_limit_l_max     32
_diffrn_standards_number     ?
_diffrn_standards_interval_count     ?
_diffrn_standards_interval_time     ?
_diffrn_standards_decay_%     ?
_refine_special_details
;
Refinement of <i>F</i>^2^ against ALL reflections. The weighted <i>R</i>-factor
<i>wR</i> and goodness of fit <i>S</i> are based on <i>F</i>^2^, conventional
<i>R</i>-factors <i>R</i> are based on <i>F</i>, with <i>F</i> set to zero for
negative <i>F</i>^2^. The threshold expression of <i>F</i>^2^ >
\s(<i>F</i>^2^) is used only for calculating <i>R</i>-factors(gt) <i>etc</i>.
and is not relevant to the choice of reflections for refinement.
<i>R</i>-factors based on <i>F</i>^2^ are statistically about twice as large
as those based on <i>F</i>, and <i>R</i>- factors based on ALL data will be
even larger.
;
_reflns_number_total     5112
_reflns_number_gt     3899
_reflns_threshold_expression     I>2\s(I)
_refine_ls_structure_factor_coef     Fsqd
_refine_ls_matrix_type     full
_refine_ls_R_factor_all     0.0820
_refine_ls_R_factor_gt     0.0613
_refine_ls_wR_factor_gt     0.1333
_refine_ls_wR_factor_ref     0.1486
_refine_ls_goodness_of_fit_ref     1.014
_refine_ls_restrained_S_all     1.014
_refine_ls_number_reflns     5112
_refine_ls_number_parameters     509
_refine_ls_number_restraints     0
_refine_ls_hydrogen_treatment     constr
_refine_ls_weighting_scheme     calc
_refine_ls_weighting_details
         'calc w=1/[\s^2^(Fo^2^)+(0.0460P)^2^+1.9000P] where P=(Fo^2^+2Fc^2^)/3'
_atom_sites_solution_hydrogens     geom
_atom_sites_solution_primary     direct
_atom_sites_solution_secondary     difmap
_refine_ls_shift/su_max     0.000
_refine_ls_shift/su_mean     0.000
_refine_diff_density_max     0.172
_refine_diff_density_min     -0.160
_refine_ls_extinction_method     none
_refine_ls_extinction_coef     ?
loop_
    _atom_type_symbol
    _atom_type_description
    _atom_type_scat_dispersion_real
    _atom_type_scat_dispersion_imag
    _atom_type_scat_source
    'C' 'C' 0.0033 0.0016
                         'International Tables Vol C Tables 4.2.6.8 and 6.1.1.4'
    'H' 'H' 0.0000 0.0000
                         'International Tables Vol C Tables 4.2.6.8 and 6.1.1.4'
    'O' 'O' 0.0106 0.0060
                         'International Tables Vol C Tables 4.2.6.8 and 6.1.1.4'
_computing_data_collection     'APEX2 (Bruker, 2004)'
_computing_cell_refinement     'SAINT (Bruker, 2004)'
_computing_data_reduction     'SAINT (Bruker, 2004)'
_computing_structure_solution     'SHELXS97 (Sheldrick, 2008)'
_computing_structure_refinement     'SHELXL97 (Sheldrick, 2008)'
_computing_molecular_graphics     'SHELXTL (Sheldrick, 2008)'
_computing_publication_material     'publCIF (Westrip, 2010)'
loop_
    _atom_site_type_symbol
    _atom_site_label
    _atom_site_fract_x
    _atom_site_fract_y
    _atom_site_fract_z
    _atom_site_U_iso_or_equiv
    _atom_site_adp_type
    _atom_site_calc_flag
    _atom_site_refinement_flags
    _atom_site_occupancy
    _atom_site_disorder_assembly
    _atom_site_disorder_group
    O O1 0.4117(4) 0.0210(3) 0.75572(11) 0.0945(10) Uani d . 1 . .
    O O2 0.3955(3) 0.1954(2) 0.78134(9) 0.0813(9) Uani d . 1 . .
    O O3 0.0860(3) 0.2176(3) 0.72124(11) 0.0832(9) Uani d . 1 . .
    O O4 -0.1250(4) 0.2162(4) 0.70515(17) 0.1260(15) Uani d . 1 . .
    C C1 0.2928(6) -0.0116(5) 0.7687(2) 0.120(2) Uani d . 1 . .
    H H1A 0.2664 -0.0687 0.7495 0.179 Uiso calc R 1 . .
    H H1B 0.2367 0.0468 0.7658 0.179 Uiso calc R 1 . .
    H H1C 0.2944 -0.0352 0.7998 0.179 Uiso calc R 1 . .
    C C2 0.4595(5) 0.0971(4) 0.78456(17) 0.0942(16) Uani d . 1 . .
    H H2A 0.5456 0.1084 0.7773 0.113 Uiso calc R 1 . .
    H H2B 0.4549 0.0715 0.8156 0.113 Uiso calc R 1 . .
    C C3 0.3998(4) 0.2504(3) 0.74082(13) 0.0626(10) Uani d . 1 . .
    C C4 0.4970(4) 0.2400(4) 0.70941(15) 0.0774(12) Uani d . 1 . .
    H H4A 0.5602 0.1919 0.7149 0.093 Uiso calc R 1 . .
    C C5 0.4984(4) 0.2999(4) 0.67137(14) 0.0750(12) Uani d . 1 . .
    H H5A 0.5624 0.2914 0.6507 0.090 Uiso calc R 1 . .
    C C6 0.4067(4) 0.3741(3) 0.66208(12) 0.0639(10) Uani d . 1 . .
    C C7 0.4095(5) 0.4410(4) 0.62319(14) 0.0844(14) Uani d . 1 . .
    H H7A 0.4737 0.4349 0.6025 0.101 Uiso calc R 1 . .
    C C8 0.3192(6) 0.5137(5) 0.61598(17) 0.0992(17) Uani d . 1 . .
    H H8A 0.3222 0.5566 0.5903 0.119 Uiso calc R 1 . .
    C C9 0.2226(5) 0.5248(5) 0.64653(18) 0.0982(17) Uani d . 1 . .
    H H9A 0.1616 0.5750 0.6412 0.118 Uiso calc R 1 . .
    C C10 0.2166(4) 0.4622(4) 0.68445(14) 0.0739(11) Uani d . 1 . .
    H H10A 0.1514 0.4704 0.7046 0.089 Uiso calc R 1 . .
    C C11 0.3077(3) 0.3855(3) 0.69335(12) 0.0562(8) Uani d . 1 . .
    C C12 0.3056(3) 0.3207(3) 0.73325(11) 0.0516(8) Uani d . 1 . .
    C C13 0.2020(3) 0.3309(3) 0.76685(12) 0.0534(8) Uani d . 1 . .
    C C14 0.2173(3) 0.3964(3) 0.80585(11) 0.0530(8) Uani d . 1 . .
    C C15 0.3265(4) 0.4533(3) 0.81477(12) 0.0623(10) Uani d . 1 . .
    H H15A 0.3922 0.4478 0.7946 0.075 Uiso calc R 1 . .
    C C16 0.3377(4) 0.5159(4) 0.85211(13) 0.0780(12) Uani d . 1 . .
    H H16A 0.4109 0.5520 0.8575 0.094 Uiso calc R 1 . .
    C C17 0.2384(5) 0.5263(4) 0.88279(15) 0.0838(14) Uani d . 1 . .
    H H17A 0.2460 0.5701 0.9081 0.101 Uiso calc R 1 . .
    C C18 0.1326(5) 0.4728(4) 0.87558(13) 0.0763(13) Uani d . 1 . .
    H H18A 0.0682 0.4797 0.8962 0.092 Uiso calc R 1 . .
    C C19 0.1179(4) 0.4065(3) 0.83725(12) 0.0600(9) Uani d . 1 . .
    C C20 0.0081(4) 0.3500(4) 0.82853(15) 0.0770(12) Uani d . 1 . .
    H H20A -0.0572 0.3558 0.8488 0.092 Uiso calc R 1 . .
    C C21 -0.0045(4) 0.2878(4) 0.79143(16) 0.0792(12) Uani d . 1 . .
    H H21A -0.0775 0.2509 0.7866 0.095 Uiso calc R 1 . .
    C C22 0.0937(4) 0.2788(3) 0.75972(14) 0.0635(9) Uani d . 1 . .
    C C23 -0.0202(6) 0.1552(5) 0.7137(2) 0.1127(19) Uani d . 1 . .
    H H23A -0.0056 0.1087 0.6880 0.135 Uiso calc R 1 . .
    H H23B -0.0349 0.1112 0.7402 0.135 Uiso calc R 1 . .
    C C24 -0.1165(7) 0.2764(6) 0.6640(3) 0.141(3) Uani d . 1 . .
    H H24A -0.1962 0.3039 0.6563 0.211 Uiso calc R 1 . .
    H H24B -0.0876 0.2315 0.6399 0.211 Uiso calc R 1 . .
    H H24C -0.0599 0.3341 0.6682 0.211 Uiso calc R 1 . .
    O O5 0.2538(3) 0.6716(3) 0.50914(12) 0.0909(10) Uani d . 1 . .
    O O6 0.4394(3) 0.6111(2) 0.47870(9) 0.0783(9) Uani d . 1 . .
    O O7 0.5160(4) 0.3566(2) 0.51724(11) 0.1022(12) Uani d . 1 . .
    O O8 0.4472(4) 0.1847(3) 0.51517(14) 0.1148(14) Uani d . 1 . .
    C C25 0.1766(6) 0.5825(5) 0.5021(2) 0.118(2) Uani d . 1 . .
    H H25A 0.1165 0.5789 0.5260 0.177 Uiso calc R 1 . .
    H H25B 0.2255 0.5190 0.5023 0.177 Uiso calc R 1 . .
    H H25C 0.1357 0.5891 0.4734 0.177 Uiso calc R 1 . .
    C C26 0.3418(4) 0.6854(4) 0.47605(16) 0.0817(13) Uani d . 1 . .
    H H26A 0.3756 0.7563 0.4786 0.098 Uiso calc R 1 . .
    H H26B 0.3031 0.6795 0.4465 0.098 Uiso calc R 1 . .
    C C27 0.5225(4) 0.6199(3) 0.51385(12) 0.0563(9) Uani d . 1 . .
    C C28 0.5085(4) 0.6944(3) 0.54955(12) 0.0615(9) Uani d . 1 . .
    H H28A 0.4421 0.7409 0.5495 0.074 Uiso calc R 1 . .
    C C29 0.5917(4) 0.6978(3) 0.58372(12) 0.0571(9) Uani d . 1 . .
    H H29A 0.5812 0.7468 0.6070 0.069 Uiso calc R 1 . .
    C C30 0.6929(3) 0.6295(3) 0.58500(11) 0.0505(8) Uani d . 1 . .
    C C31 0.7808(4) 0.6324(3) 0.61994(12) 0.0648(10) Uani d . 1 . .
    H H31A 0.7705 0.6799 0.6438 0.078 Uiso calc R 1 . .
    C C32 0.8801(4) 0.5679(4) 0.61975(15) 0.0841(14) Uani d . 1 . .
    H H32A 0.9375 0.5714 0.6431 0.101 Uiso calc R 1 . .
    C C33 0.8960(4) 0.4950(4) 0.58375(15) 0.0868(14) Uani d . 1 . .
    H H33A 0.9645 0.4508 0.5835 0.104 Uiso calc R 1 . .
    C C34 0.8121(4) 0.4888(3) 0.54953(14) 0.0682(10) Uani d . 1 . .
    H H34A 0.8237 0.4397 0.5263 0.082 Uiso calc R 1 . .
    C C35 0.7081(3) 0.5553(3) 0.54859(11) 0.0498(8) Uani d . 1 . .
    C C36 0.6203(3) 0.5517(3) 0.51278(11) 0.0493(8) Uani d . 1 . .
    C C37 0.6325(3) 0.4750(3) 0.47417(12) 0.0550(8) Uani d . 1 . .
    C C38 0.6962(3) 0.5012(3) 0.43387(12) 0.0604(10) Uani d . 1 . .
    C C39 0.7466(4) 0.6026(4) 0.42678(13) 0.0717(11) Uani d . 1 . .
    H H39A 0.7384 0.6540 0.4492 0.086 Uiso calc R 1 . .
    C C40 0.8078(4) 0.6271(5) 0.38709(14) 0.0926(16) Uani d . 1 . .
    H H40A 0.8396 0.6948 0.3828 0.111 Uiso calc R 1 . .
    C C41 0.8224(4) 0.5502(6) 0.35312(16) 0.103(2) Uani d . 1 . .
    H H41A 0.8664 0.5664 0.3269 0.124 Uiso calc R 1 . .
    C C42 0.7729(5) 0.4525(5) 0.35830(15) 0.0939(18) Uani d . 1 . .
    H H42A 0.7815 0.4028 0.3352 0.113 Uiso calc R 1 . .
    C C43 0.7083(4) 0.4247(4) 0.39834(13) 0.0733(12) Uani d . 1 . .
    C C44 0.6552(5) 0.3250(4) 0.40443(16) 0.0904(16) Uani d . 1 . .
    H H44A 0.6635 0.2744 0.3817 0.109 Uiso calc R 1 . .
    C C45 0.5919(6) 0.2999(4) 0.44260(17) 0.0960(16) Uani d . 1 . .
    H H45A 0.5573 0.2329 0.4460 0.115 Uiso calc R 1 . .
    C C46 0.5789(5) 0.3777(3) 0.47759(14) 0.0759(12) Uani d . 1 . .
    C C47 0.4089(6) 0.2867(4) 0.5151(2) 0.1091(18) Uani d . 1 . .
    H H47A 0.3557 0.2995 0.5410 0.131 Uiso calc R 1 . .
    H H47B 0.3623 0.3010 0.4876 0.131 Uiso calc R 1 . .
    C C48 0.5053(7) 0.1531(5) 0.5563(2) 0.131(2) Uani d . 1 . .
    H H48A 0.5094 0.0771 0.5576 0.197 Uiso calc R 1 . .
    H H48B 0.4586 0.1789 0.5817 0.197 Uiso calc R 1 . .
    H H48C 0.5870 0.1818 0.5575 0.197 Uiso calc R 1 . .
loop_
    _atom_site_aniso_label
    _atom_site_aniso_U_11
    _atom_site_aniso_U_22
    _atom_site_aniso_U_33
    _atom_site_aniso_U_12
    _atom_site_aniso_U_13
    _atom_site_aniso_U_23
    O1 0.128(3) 0.079(2) 0.076(2) 0.021(2) 0.018(2) -0.0026(18)
    O2 0.105(2) 0.0805(18) 0.0582(16) 0.0357(18) 0.0044(16) 0.0046(14)
    O3 0.0700(18) 0.085(2) 0.095(2) -0.0153(16) 0.0032(17) -0.0180(18)
    O4 0.077(2) 0.166(4) 0.135(3) -0.024(3) 0.002(3) -0.031(3)
    C1 0.150(6) 0.115(4) 0.093(4) -0.008(5) 0.023(4) 0.005(4)
    C2 0.108(4) 0.091(3) 0.084(3) 0.045(3) -0.010(3) 0.005(3)
    C3 0.069(2) 0.068(2) 0.051(2) 0.012(2) 0.0039(18) -0.0084(18)
    C4 0.072(3) 0.089(3) 0.071(3) 0.016(2) 0.007(2) -0.015(2)
    C5 0.068(3) 0.096(3) 0.061(2) -0.005(3) 0.020(2) -0.023(2)
    C6 0.065(2) 0.081(3) 0.0456(18) -0.021(2) 0.0046(17) -0.0107(19)
    C7 0.084(3) 0.118(4) 0.052(2) -0.036(3) 0.013(2) -0.001(3)
    C8 0.107(4) 0.124(4) 0.067(3) -0.035(4) -0.013(3) 0.030(3)
    C9 0.084(3) 0.116(4) 0.095(3) -0.006(3) -0.011(3) 0.044(3)
    C10 0.062(2) 0.089(3) 0.071(3) -0.005(2) 0.003(2) 0.018(2)
    C11 0.0539(19) 0.063(2) 0.0512(19) -0.0090(18) -0.0021(16) -0.0026(17)
    C12 0.0522(18) 0.0567(19) 0.0460(17) -0.0031(17) 0.0052(15) -0.0045(16)
    C13 0.0541(19) 0.0543(19) 0.0518(19) 0.0032(16) 0.0088(16) 0.0073(16)
    C14 0.060(2) 0.0553(19) 0.0438(17) 0.0103(17) 0.0077(16) 0.0131(15)
    C15 0.065(2) 0.075(2) 0.0475(19) -0.001(2) 0.0134(18) 0.0015(19)
    C16 0.085(3) 0.092(3) 0.057(2) -0.009(3) 0.004(2) -0.006(2)
    C17 0.099(3) 0.098(3) 0.054(2) 0.013(3) 0.002(2) -0.009(2)
    C18 0.081(3) 0.102(3) 0.046(2) 0.025(3) 0.017(2) 0.011(2)
    C19 0.064(2) 0.069(2) 0.0476(19) 0.012(2) 0.0113(17) 0.0142(18)
    C20 0.059(2) 0.101(3) 0.071(3) 0.007(2) 0.024(2) 0.019(3)
    C21 0.057(2) 0.094(3) 0.087(3) -0.008(2) 0.008(2) 0.013(3)
    C22 0.058(2) 0.065(2) 0.068(2) -0.0024(19) 0.0054(19) 0.006(2)
    C23 0.105(4) 0.100(4) 0.133(5) -0.039(4) -0.003(4) -0.018(4)
    C24 0.114(5) 0.172(7) 0.138(6) 0.030(5) -0.010(5) -0.038(6)
    O5 0.079(2) 0.099(2) 0.094(2) 0.018(2) -0.0084(19) -0.025(2)
    O6 0.0817(19) 0.0871(19) 0.0662(17) 0.0279(17) -0.0209(15) -0.0263(15)
    O7 0.152(3) 0.0740(18) 0.080(2) -0.047(2) 0.021(2) -0.0224(17)
    O8 0.166(4) 0.081(2) 0.097(3) -0.035(3) -0.015(3) -0.011(2)
    C25 0.110(4) 0.126(5) 0.117(5) -0.012(4) -0.018(4) -0.011(4)
    C26 0.090(3) 0.079(3) 0.076(3) 0.024(3) -0.023(3) -0.005(2)
    C27 0.064(2) 0.058(2) 0.0462(18) -0.0009(18) -0.0037(17) -0.0101(16)
    C28 0.066(2) 0.061(2) 0.058(2) 0.0099(19) 0.0024(19) -0.0143(18)
    C29 0.066(2) 0.0548(19) 0.0506(19) -0.0038(18) 0.0092(18) -0.0154(16)
    C30 0.0551(19) 0.0555(18) 0.0410(16) -0.0080(17) 0.0059(15) -0.0083(15)
    C31 0.072(3) 0.075(2) 0.047(2) -0.009(2) 0.0035(18) -0.0154(19)
    C32 0.074(3) 0.112(4) 0.066(3) 0.006(3) -0.017(2) -0.023(3)
    C33 0.078(3) 0.103(3) 0.080(3) 0.027(3) -0.016(3) -0.023(3)
    C34 0.067(2) 0.074(2) 0.064(2) 0.012(2) -0.002(2) -0.020(2)
    C35 0.0554(19) 0.0510(18) 0.0431(16) -0.0072(16) 0.0040(15) -0.0099(15)
    C36 0.0543(19) 0.0485(17) 0.0450(17) -0.0034(16) 0.0027(15) -0.0116(15)
    C37 0.057(2) 0.059(2) 0.0485(18) 0.0048(17) -0.0054(16) -0.0164(16)
    C38 0.0490(19) 0.084(3) 0.0485(19) 0.0088(19) -0.0069(16) -0.0244(19)
    C39 0.063(2) 0.104(3) 0.048(2) -0.012(2) 0.0008(18) -0.020(2)
    C40 0.075(3) 0.146(4) 0.057(2) -0.030(3) -0.001(2) -0.014(3)
    C41 0.065(3) 0.189(6) 0.056(3) -0.011(4) 0.004(2) -0.032(4)
    C42 0.073(3) 0.160(5) 0.049(2) 0.021(3) -0.004(2) -0.043(3)
    C43 0.065(2) 0.103(3) 0.052(2) 0.016(2) -0.0113(19) -0.033(2)
    C44 0.112(4) 0.088(3) 0.072(3) 0.021(3) -0.012(3) -0.044(3)
    C45 0.144(5) 0.065(3) 0.079(3) -0.006(3) -0.006(3) -0.028(2)
    C46 0.102(3) 0.066(2) 0.060(2) -0.006(2) -0.002(2) -0.023(2)
    C47 0.121(5) 0.088(4) 0.118(4) -0.016(4) -0.006(4) 0.007(3)
    C48 0.163(6) 0.118(5) 0.112(5) 0.004(5) -0.019(5) 0.025(4)
_geom_special_details
;
All e.s.d.'s (except the e.s.d. in the dihedral angle between two l.s. planes)
are estimated using the full covariance matrix. The cell e.s.d.'s are taken
into account individually in the estimation of e.s.d.'s in distances, angles
and torsion angles; correlations between e.s.d.'s in cell parameters are only
used when they are defined by crystal symmetry. An approximate (isotropic)
treatment of cell e.s.d.'s is used for estimating e.s.d.'s involving l.s.
planes.
;
loop_
    _geom_bond_atom_site_label_1
    _geom_bond_atom_site_label_2
    _geom_bond_site_symmetry_2
    _geom_bond_distance
    _geom_bond_publ_flag
    O1 C2 . 1.382(6) ?
    O1 C1 . 1.408(7) ?
    O2 C3 . 1.380(4) ?
    O2 C2 . 1.425(5) ?
    O3 C22 . 1.373(5) ?
    O3 C23 . 1.414(6) ?
    O4 C23 . 1.396(7) ?
    O4 C24 . 1.433(8) ?
    C1 H1A . 0.9600 ?
    C1 H1B . 0.9600 ?
    C1 H1C . 0.9600 ?
    C2 H2A . 0.9700 ?
    C2 H2B . 0.9700 ?
    C3 C12 . 1.372(5) ?
    C3 C4 . 1.409(5) ?
    C4 C5 . 1.351(6) ?
    C4 H4A . 0.9300 ?
    C5 C6 . 1.394(6) ?
    C5 H5A . 0.9300 ?
    C6 C7 . 1.422(6) ?
    C6 C11 . 1.422(5) ?
    C7 C8 . 1.360(7) ?
    C7 H7A . 0.9300 ?
    C8 C9 . 1.389(7) ?
    C8 H8A . 0.9300 ?
    C9 C10 . 1.368(6) ?
    C9 H9A . 0.9300 ?
    C10 C11 . 1.409(5) ?
    C10 H10A . 0.9300 ?
    C11 C12 . 1.430(5) ?
    C12 C13 . 1.502(5) ?
    C13 C22 . 1.364(5) ?
    C13 C14 . 1.423(5) ?
    C14 C15 . 1.411(5) ?
    C14 C19 . 1.426(5) ?
    C15 C16 . 1.358(5) ?
    C15 H15A . 0.9300 ?
    C16 C17 . 1.413(6) ?
    C16 H16A . 0.9300 ?
    C17 C18 . 1.350(7) ?
    C17 H17A . 0.9300 ?
    C18 C19 . 1.413(6) ?
    C18 H18A . 0.9300 ?
    C19 C20 . 1.412(6) ?
    C20 C21 . 1.351(6) ?
    C20 H20A . 0.9300 ?
    C21 C22 . 1.422(6) ?
    C21 H21A . 0.9300 ?
    C23 H23A . 0.9700 ?
    C23 H23B . 0.9700 ?
    C24 H24A . 0.9600 ?
    C24 H24B . 0.9600 ?
    C24 H24C . 0.9600 ?
    O5 C26 . 1.376(5) ?
    O5 C25 . 1.417(6) ?
    O6 C27 . 1.377(4) ?
    O6 C26 . 1.416(5) ?
    O7 C46 . 1.378(5) ?
    O7 C47 . 1.461(6) ?
    O8 C47 . 1.352(6) ?
    O8 C48 . 1.423(6) ?
    C25 H25A . 0.9600 ?
    C25 H25B . 0.9600 ?
    C25 H25C . 0.9600 ?
    C26 H26A . 0.9700 ?
    C26 H26B . 0.9700 ?
    C27 C36 . 1.368(5) ?
    C27 C28 . 1.418(5) ?
    C28 C29 . 1.352(5) ?
    C28 H28A . 0.9300 ?
    C29 C30 . 1.397(5) ?
    C29 H29A . 0.9300 ?
    C30 C31 . 1.404(5) ?
    C30 C35 . 1.432(4) ?
    C31 C32 . 1.351(6) ?
    C31 H31A . 0.9300 ?
    C32 C33 . 1.413(6) ?
    C32 H32A . 0.9300 ?
    C33 C34 . 1.360(6) ?
    C33 H33A . 0.9300 ?
    C34 C35 . 1.407(5) ?
    C34 H34A . 0.9300 ?
    C35 C36 . 1.422(5) ?
    C36 C37 . 1.498(4) ?
    C37 C46 . 1.363(5) ?
    C37 C38 . 1.412(5) ?
    C38 C39 . 1.407(6) ?
    C38 C43 . 1.429(5) ?
    C39 C40 . 1.379(6) ?
    C39 H39A . 0.9300 ?
    C40 C41 . 1.402(7) ?
    C40 H40A . 0.9300 ?
    C41 C42 . 1.353(8) ?
    C41 H41A . 0.9300 ?
    C42 C43 . 1.415(7) ?
    C42 H42A . 0.9300 ?
    C43 C44 . 1.396(7) ?
    C44 C45 . 1.354(7) ?
    C44 H44A . 0.9300 ?
    C45 C46 . 1.429(5) ?
    C45 H45A . 0.9300 ?
    C47 H47A . 0.9700 ?
    C47 H47B . 0.9700 ?
    C48 H48A . 0.9600 ?
    C48 H48B . 0.9600 ?
    C48 H48C . 0.9600 ?
loop_
    _geom_angle_atom_site_label_1
    _geom_angle_atom_site_label_2
    _geom_angle_atom_site_label_3
    _geom_angle_site_symmetry_1
    _geom_angle_site_symmetry_3
    _geom_angle
    _geom_angle_publ_flag
    C2 O1 C1 . . 112.3(4) ?
    C3 O2 C2 . . 118.6(3) ?
    C22 O3 C23 . . 119.5(4) ?
    C23 O4 C24 . . 113.1(5) ?
    O1 C1 H1A . . 109.5 ?
    O1 C1 H1B . . 109.5 ?
    H1A C1 H1B . . 109.5 ?
    O1 C1 H1C . . 109.5 ?
    H1A C1 H1C . . 109.5 ?
    H1B C1 H1C . . 109.5 ?
    O1 C2 O2 . . 112.4(4) ?
    O1 C2 H2A . . 109.1 ?
    O2 C2 H2A . . 109.1 ?
    O1 C2 H2B . . 109.1 ?
    O2 C2 H2B . . 109.1 ?
    H2A C2 H2B . . 107.9 ?
    C12 C3 O2 . . 116.1(3) ?
    C12 C3 C4 . . 120.9(4) ?
    O2 C3 C4 . . 123.0(4) ?
    C5 C4 C3 . . 119.9(4) ?
    C5 C4 H4A . . 120.0 ?
    C3 C4 H4A . . 120.0 ?
    C4 C5 C6 . . 122.1(4) ?
    C4 C5 H5A . . 119.0 ?
    C6 C5 H5A . . 119.0 ?
    C5 C6 C7 . . 122.8(4) ?
    C5 C6 C11 . . 118.7(4) ?
    C7 C6 C11 . . 118.5(4) ?
    C8 C7 C6 . . 120.7(4) ?
    C8 C7 H7A . . 119.7 ?
    C6 C7 H7A . . 119.7 ?
    C7 C8 C9 . . 120.8(5) ?
    C7 C8 H8A . . 119.6 ?
    C9 C8 H8A . . 119.6 ?
    C10 C9 C8 . . 120.4(5) ?
    C10 C9 H9A . . 119.8 ?
    C8 C9 H9A . . 119.8 ?
    C9 C10 C11 . . 121.0(4) ?
    C9 C10 H10A . . 119.5 ?
    C11 C10 H10A . . 119.5 ?
    C10 C11 C6 . . 118.7(4) ?
    C10 C11 C12 . . 122.2(3) ?
    C6 C11 C12 . . 119.1(4) ?
    C3 C12 C11 . . 119.3(3) ?
    C3 C12 C13 . . 120.4(3) ?
    C11 C12 C13 . . 120.2(3) ?
    C22 C13 C14 . . 120.3(3) ?
    C22 C13 C12 . . 120.2(3) ?
    C14 C13 C12 . . 119.5(3) ?
    C15 C14 C13 . . 122.9(3) ?
    C15 C14 C19 . . 118.0(3) ?
    C13 C14 C19 . . 119.1(3) ?
    C16 C15 C14 . . 121.5(4) ?
    C16 C15 H15A . . 119.3 ?
    C14 C15 H15A . . 119.3 ?
    C15 C16 C17 . . 120.1(4) ?
    C15 C16 H16A . . 119.9 ?
    C17 C16 H16A . . 119.9 ?
    C18 C17 C16 . . 120.2(4) ?
    C18 C17 H17A . . 119.9 ?
    C16 C17 H17A . . 119.9 ?
    C17 C18 C19 . . 121.2(4) ?
    C17 C18 H18A . . 119.4 ?
    C19 C18 H18A . . 119.4 ?
    C20 C19 C18 . . 122.6(4) ?
    C20 C19 C14 . . 118.4(4) ?
    C18 C19 C14 . . 119.0(4) ?
    C21 C20 C19 . . 121.7(4) ?
    C21 C20 H20A . . 119.2 ?
    C19 C20 H20A . . 119.2 ?
    C20 C21 C22 . . 120.0(4) ?
    C20 C21 H21A . . 120.0 ?
    C22 C21 H21A . . 120.0 ?
    C13 C22 O3 . . 116.8(3) ?
    C13 C22 C21 . . 120.5(4) ?
    O3 C22 C21 . . 122.7(4) ?
    O4 C23 O3 . . 112.7(4) ?
    O4 C23 H23A . . 109.1 ?
    O3 C23 H23A . . 109.1 ?
    O4 C23 H23B . . 109.1 ?
    O3 C23 H23B . . 109.1 ?
    H23A C23 H23B . . 107.8 ?
    O4 C24 H24A . . 109.5 ?
    O4 C24 H24B . . 109.5 ?
    H24A C24 H24B . . 109.5 ?
    O4 C24 H24C . . 109.5 ?
    H24A C24 H24C . . 109.5 ?
    H24B C24 H24C . . 109.5 ?
    C26 O5 C25 . . 114.1(4) ?
    C27 O6 C26 . . 118.6(3) ?
    C46 O7 C47 . . 118.3(4) ?
    C47 O8 C48 . . 113.9(5) ?
    O5 C25 H25A . . 109.5 ?
    O5 C25 H25B . . 109.5 ?
    H25A C25 H25B . . 109.5 ?
    O5 C25 H25C . . 109.5 ?
    H25A C25 H25C . . 109.5 ?
    H25B C25 H25C . . 109.5 ?
    O5 C26 O6 . . 113.4(4) ?
    O5 C26 H26A . . 108.9 ?
    O6 C26 H26A . . 108.9 ?
    O5 C26 H26B . . 108.9 ?
    O6 C26 H26B . . 108.9 ?
    H26A C26 H26B . . 107.7 ?
    C36 C27 O6 . . 116.2(3) ?
    C36 C27 C28 . . 121.2(3) ?
    O6 C27 C28 . . 122.7(3) ?
    C29 C28 C27 . . 120.0(3) ?
    C29 C28 H28A . . 120.0 ?
    C27 C28 H28A . . 120.0 ?
    C28 C29 C30 . . 121.8(3) ?
    C28 C29 H29A . . 119.1 ?
    C30 C29 H29A . . 119.1 ?
    C29 C30 C31 . . 122.6(3) ?
    C29 C30 C35 . . 118.3(3) ?
    C31 C30 C35 . . 119.1(3) ?
    C32 C31 C30 . . 121.6(4) ?
    C32 C31 H31A . . 119.2 ?
    C30 C31 H31A . . 119.2 ?
    C31 C32 C33 . . 119.5(4) ?
    C31 C32 H32A . . 120.2 ?
    C33 C32 H32A . . 120.2 ?
    C34 C33 C32 . . 120.7(4) ?
    C34 C33 H33A . . 119.7 ?
    C32 C33 H33A . . 119.7 ?
    C33 C34 C35 . . 121.2(4) ?
    C33 C34 H34A . . 119.4 ?
    C35 C34 H34A . . 119.4 ?
    C34 C35 C36 . . 122.3(3) ?
    C34 C35 C30 . . 117.9(3) ?
    C36 C35 C30 . . 119.9(3) ?
    C27 C36 C35 . . 118.9(3) ?
    C27 C36 C37 . . 119.5(3) ?
    C35 C36 C37 . . 121.6(3) ?
    C46 C37 C38 . . 118.9(3) ?
    C46 C37 C36 . . 119.2(3) ?
    C38 C37 C36 . . 121.9(3) ?
    C39 C38 C37 . . 121.9(3) ?
    C39 C38 C43 . . 118.1(4) ?
    C37 C38 C43 . . 120.0(4) ?
    C40 C39 C38 . . 121.1(4) ?
    C40 C39 H39A . . 119.5 ?
    C38 C39 H39A . . 119.5 ?
    C39 C40 C41 . . 120.2(5) ?
    C39 C40 H40A . . 119.9 ?
    C41 C40 H40A . . 119.9 ?
    C42 C41 C40 . . 120.3(5) ?
    C42 C41 H41A . . 119.8 ?
    C40 C41 H41A . . 119.8 ?
    C41 C42 C43 . . 121.1(5) ?
    C41 C42 H42A . . 119.5 ?
    C43 C42 H42A . . 119.5 ?
    C44 C43 C42 . . 122.3(4) ?
    C44 C43 C38 . . 118.5(4) ?
    C42 C43 C38 . . 119.1(5) ?
    C45 C44 C43 . . 121.8(4) ?
    C45 C44 H44A . . 119.1 ?
    C43 C44 H44A . . 119.1 ?
    C44 C45 C46 . . 119.2(4) ?
    C44 C45 H45A . . 120.4 ?
    C46 C45 H45A . . 120.4 ?
    C37 C46 O7 . . 116.7(3) ?
    C37 C46 C45 . . 121.5(4) ?
    O7 C46 C45 . . 121.8(4) ?
    O8 C47 O7 . . 109.2(5) ?
    O8 C47 H47A . . 109.8 ?
    O7 C47 H47A . . 109.8 ?
    O8 C47 H47B . . 109.8 ?
    O7 C47 H47B . . 109.8 ?
    H47A C47 H47B . . 108.3 ?
    O8 C48 H48A . . 109.5 ?
    O8 C48 H48B . . 109.5 ?
    H48A C48 H48B . . 109.5 ?
    O8 C48 H48C . . 109.5 ?
    H48A C48 H48C . . 109.5 ?
    H48B C48 H48C . . 109.5 ?
loop_
    _geom_torsion_atom_site_label_1
    _geom_torsion_atom_site_label_2
    _geom_torsion_atom_site_label_3
    _geom_torsion_atom_site_label_4
    _geom_torsion_site_symmetry_1
    _geom_torsion_site_symmetry_2
    _geom_torsion_site_symmetry_3
    _geom_torsion_site_symmetry_4
    _geom_torsion
    _geom_torsion_publ_flag
    C1 O1 C2 O2 . . . . -68.1(6) y
    C3 O2 C2 O1 . . . . -64.4(6) ?
    C2 O2 C3 C12 . . . . 157.1(4) ?
    C2 O2 C3 C4 . . . . -25.7(6) ?
    C12 C3 C4 C5 . . . . 0.2(7) ?
    O2 C3 C4 C5 . . . . -176.9(4) ?
    C3 C4 C5 C6 . . . . 1.0(7) ?
    C4 C5 C6 C7 . . . . 177.2(4) ?
    C4 C5 C6 C11 . . . . -1.1(6) ?
    C5 C6 C7 C8 . . . . -178.7(4) ?
    C11 C6 C7 C8 . . . . -0.3(6) ?
    C6 C7 C8 C9 . . . . 0.3(8) ?
    C7 C8 C9 C10 . . . . -0.2(9) ?
    C8 C9 C10 C11 . . . . 0.0(8) ?
    C9 C10 C11 C6 . . . . 0.0(6) ?
    C9 C10 C11 C12 . . . . 178.4(4) ?
    C5 C6 C11 C10 . . . . 178.6(4) ?
    C7 C6 C11 C10 . . . . 0.2(5) ?
    C5 C6 C11 C12 . . . . 0.1(5) ?
    C7 C6 C11 C12 . . . . -178.3(3) ?
    O2 C3 C12 C11 . . . . 176.1(3) ?
    C4 C3 C12 C11 . . . . -1.2(6) ?
    O2 C3 C12 C13 . . . . -3.0(5) ?
    C4 C3 C12 C13 . . . . 179.7(4) ?
    C10 C11 C12 C3 . . . . -177.4(4) ?
    C6 C11 C12 C3 . . . . 1.0(5) ?
    C10 C11 C12 C13 . . . . 1.7(5) ?
    C6 C11 C12 C13 . . . . -179.9(3) ?
    C3 C12 C13 C22 . . . . -97.9(4) ?
    C11 C12 C13 C22 . . . . 83.1(4) ?
    C3 C12 C13 C14 . . . . 82.9(4) ?
    C11 C12 C13 C14 . . . . -96.1(4) ?
    C22 C13 C14 C15 . . . . -179.1(3) ?
    C12 C13 C14 C15 . . . . 0.1(5) ?
    C22 C13 C14 C19 . . . . 0.1(5) ?
    C12 C13 C14 C19 . . . . 179.3(3) ?
    C13 C14 C15 C16 . . . . 179.4(4) ?
    C19 C14 C15 C16 . . . . 0.2(5) ?
    C14 C15 C16 C17 . . . . -0.8(6) ?
    C15 C16 C17 C18 . . . . 1.1(7) ?
    C16 C17 C18 C19 . . . . -0.7(7) ?
    C17 C18 C19 C20 . . . . -179.5(4) ?
    C17 C18 C19 C14 . . . . 0.1(6) ?
    C15 C14 C19 C20 . . . . 179.8(3) ?
    C13 C14 C19 C20 . . . . 0.6(5) ?
    C15 C14 C19 C18 . . . . 0.2(5) ?
    C13 C14 C19 C18 . . . . -179.0(3) ?
    C18 C19 C20 C21 . . . . 179.3(4) ?
    C14 C19 C20 C21 . . . . -0.3(6) ?
    C19 C20 C21 C22 . . . . -0.6(7) ?
    C14 C13 C22 O3 . . . . 179.7(3) ?
    C12 C13 C22 O3 . . . . 0.5(5) ?
    C14 C13 C22 C21 . . . . -1.0(6) ?
    C12 C13 C22 C21 . . . . 179.8(3) ?
    C23 O3 C22 C13 . . . . 175.1(4) ?
    C23 O3 C22 C21 . . . . -4.1(6) ?
    C20 C21 C22 C13 . . . . 1.3(6) ?
    C20 C21 C22 O3 . . . . -179.5(4) ?
    C24 O4 C23 O3 . . . . 64.4(7) y
    C22 O3 C23 O4 . . . . 67.9(7) ?
    C25 O5 C26 O6 . . . . -73.6(5) y
    C27 O6 C26 O5 . . . . -71.5(5) ?
    C26 O6 C27 C36 . . . . -174.9(4) ?
    C26 O6 C27 C28 . . . . 5.5(6) ?
    C36 C27 C28 C29 . . . . -1.0(6) ?
    O6 C27 C28 C29 . . . . 178.5(4) ?
    C27 C28 C29 C30 . . . . 0.3(6) ?
    C28 C29 C30 C31 . . . . 179.4(4) ?
    C28 C29 C30 C35 . . . . 0.6(5) ?
    C29 C30 C31 C32 . . . . -177.9(4) ?
    C35 C30 C31 C32 . . . . 0.9(6) ?
    C30 C31 C32 C33 . . . . -0.4(7) ?
    C31 C32 C33 C34 . . . . -0.4(8) ?
    C32 C33 C34 C35 . . . . 0.7(7) ?
    C33 C34 C35 C36 . . . . 178.9(4) ?
    C33 C34 C35 C30 . . . . -0.3(6) ?
    C29 C30 C35 C34 . . . . 178.3(3) ?
    C31 C30 C35 C34 . . . . -0.5(5) ?
    C29 C30 C35 C36 . . . . -0.8(5) ?
    C31 C30 C35 C36 . . . . -179.7(3) ?
    O6 C27 C36 C35 . . . . -178.8(3) ?
    C28 C27 C36 C35 . . . . 0.8(5) ?
    O6 C27 C36 C37 . . . . 1.1(5) ?
    C28 C27 C36 C37 . . . . -179.3(3) ?
    C34 C35 C36 C27 . . . . -179.0(3) ?
    C30 C35 C36 C27 . . . . 0.1(5) ?
    C34 C35 C36 C37 . . . . 1.1(5) ?
    C30 C35 C36 C37 . . . . -179.8(3) ?
    C27 C36 C37 C46 . . . . -89.5(5) ?
    C35 C36 C37 C46 . . . . 90.4(5) ?
    C27 C36 C37 C38 . . . . 89.4(4) ?
    C35 C36 C37 C38 . . . . -90.7(4) ?
    C46 C37 C38 C39 . . . . 175.6(4) ?
    C36 C37 C38 C39 . . . . -3.3(5) ?
    C46 C37 C38 C43 . . . . -2.7(6) ?
    C36 C37 C38 C43 . . . . 178.4(3) ?
    C37 C38 C39 C40 . . . . -179.6(4) ?
    C43 C38 C39 C40 . . . . -1.2(6) ?
    C38 C39 C40 C41 . . . . -0.8(7) ?
    C39 C40 C41 C42 . . . . 2.3(8) ?
    C40 C41 C42 C43 . . . . -1.6(8) ?
    C41 C42 C43 C44 . . . . 179.3(5) ?
    C41 C42 C43 C38 . . . . -0.4(7) ?
    C39 C38 C43 C44 . . . . -177.9(4) ?
    C37 C38 C43 C44 . . . . 0.5(6) ?
    C39 C38 C43 C42 . . . . 1.8(6) ?
    C37 C38 C43 C42 . . . . -179.8(4) ?
    C42 C43 C44 C45 . . . . -178.9(5) ?
    C38 C43 C44 C45 . . . . 0.8(7) ?
    C43 C44 C45 C46 . . . . 0.1(8) ?
    C38 C37 C46 O7 . . . . -178.9(4) ?
    C36 C37 C46 O7 . . . . 0.0(6) ?
    C38 C37 C46 C45 . . . . 3.7(6) ?
    C36 C37 C46 C45 . . . . -177.4(4) ?
    C47 O7 C46 C37 . . . . 148.1(4) ?
    C47 O7 C46 C45 . . . . -34.5(7) ?
    C44 C45 C46 C37 . . . . -2.4(8) ?
    C44 C45 C46 O7 . . . . -179.7(5) ?
    C48 O8 C47 O7 . . . . 65.8(7) y
    C46 O7 C47 O8 . . . . 81.5(6) ?
loop_
    _geom_hbond_atom_site_label_D
    _geom_hbond_atom_site_label_H
    _geom_hbond_atom_site_label_A
    _geom_hbond_site_symmetry_A
    _geom_hbond_distance_DH
    _geom_hbond_distance_HA
    _geom_hbond_distance_DA
    _geom_hbond_angle_DHA
    C34 H34A O8 4_556 0.93 2.40 3.251(5) 152.2
    C39 H39A O5 4_566 0.93 2.52 3.417(5) 161.1
_iucr_refine_instructions_details
;
TITL ZHOULIANG_0m in P2(1)2(1)2(1)
CELL 0.71073  10.8608  12.6158  29.4185  90.000  90.000  90.000
ZERR   8  0.0013   0.0014   0.0031   0.000   0.000   0.000
LATT -1
SYMM 0.5-X, -Y, 0.5+Z
SYMM -X, 0.5+Y, 0.5-Z
SYMM 0.5+X, 0.5-Y, -Z
SFAC C  H  O
UNIT 192 176 32
merg 3
L.S. 14
ACTA
BOND $H
FMAP 2
PLAN 20
htab c21 o4
htab c28 o5
eqiv $1 1/2+x, 1/2-y, 1-z
eqiv $2  1/2+x, 3/2-y, 1-z
htab c34 o8_$1
htab c39 o5_$2
htab c45 o8
CONF
HTAB
SIZE 0.20 0.20 0.18
TEMP 23.000
WGHT    0.046000    1.900000
FVAR       0.39162
mole 1
O1    3    0.411723    0.020982    0.755715    11.00000    0.12765    0.07947 =
         0.07626   -0.00264    0.01826    0.02137
O2    3    0.395538    0.195405    0.781336    11.00000    0.10518    0.08054 =
         0.05823    0.00461    0.00441    0.03570
O3    3    0.085994    0.217636    0.721238    11.00000    0.07003    0.08482 =
         0.09462   -0.01804    0.00321   -0.01528
O4    3   -0.124957    0.216233    0.705149    11.00000    0.07665    0.16618 =
         0.13521   -0.03101    0.00230   -0.02408
C1    1    0.292850   -0.011644    0.768745    11.00000    0.15026    0.11536 =
         0.09300    0.00498    0.02279   -0.00828
AFIX 137
H1A   2    0.266380   -0.068730    0.749507    11.00000   -1.50000
H1B   2    0.236745    0.046766    0.765843    11.00000   -1.50000
H1C   2    0.294388   -0.035211    0.799768    11.00000   -1.50000
AFIX   0
C2    1    0.459478    0.097086    0.784556    11.00000    0.10836    0.09071 =
         0.08356    0.00478   -0.00981    0.04470
AFIX  23
H2A   2    0.545581    0.108356    0.777252    11.00000   -1.20000
H2B   2    0.454919    0.071489    0.815602    11.00000   -1.20000
AFIX   0
C3    1    0.399769    0.250437    0.740820    11.00000    0.06878    0.06792 =
         0.05113   -0.00843    0.00389    0.01198
C4    1    0.497016    0.239978    0.709413    11.00000    0.07236    0.08870 =
         0.07109   -0.01538    0.00689    0.01594
AFIX  43
H4A   2    0.560188    0.191873    0.714880    11.00000   -1.20000
AFIX   0
C5    1    0.498360    0.299895    0.671367    11.00000    0.06789    0.09609 =
         0.06096   -0.02332    0.02020   -0.00489
AFIX  43
H5A   2    0.562449    0.291359    0.650723    11.00000   -1.20000
AFIX   0
C6    1    0.406677    0.374128    0.662078    11.00000    0.06528    0.08076 =
         0.04555   -0.01068    0.00462   -0.02119
C7    1    0.409469    0.440964    0.623186    11.00000    0.08388    0.11768 =
         0.05159   -0.00120    0.01299   -0.03618
AFIX  43
H7A   2    0.473729    0.434872    0.602457    11.00000   -1.20000
AFIX   0
C8    1    0.319175    0.513707    0.615977    11.00000    0.10709    0.12354 =
         0.06709    0.02999   -0.01275   -0.03471
AFIX  43
H8A   2    0.322157    0.556553    0.590276    11.00000   -1.20000
AFIX   0
C9    1    0.222563    0.524791    0.646526    11.00000    0.08441    0.11574 =
         0.09458    0.04439   -0.01079   -0.00569
AFIX  43
H9A   2    0.161595    0.575030    0.641181    11.00000   -1.20000
AFIX   0
C10   1    0.216568    0.462203    0.684450    11.00000    0.06155    0.08860 =
         0.07148    0.01827    0.00286   -0.00525
AFIX  43
H10A  2    0.151378    0.470417    0.704643    11.00000   -1.20000
AFIX   0
C11   1    0.307724    0.385492    0.693354    11.00000    0.05390    0.06340 =
         0.05120   -0.00256   -0.00214   -0.00897
C12   1    0.305557    0.320726    0.733252    11.00000    0.05221    0.05670 =
         0.04602   -0.00453    0.00519   -0.00306
C13   1    0.202033    0.330916    0.766846    11.00000    0.05411    0.05425 =
         0.05176    0.00731    0.00884    0.00318
C14   1    0.217292    0.396351    0.805849    11.00000    0.05989    0.05525 =
         0.04382    0.01305    0.00768    0.01029
C15   1    0.326459    0.453295    0.814774    11.00000    0.06494    0.07454 =
         0.04752    0.00154    0.01342   -0.00128
AFIX  43
H15A  2    0.392184    0.447840    0.794646    11.00000   -1.20000
AFIX   0
C16   1    0.337703    0.515901    0.852105    11.00000    0.08547    0.09186 =
         0.05656   -0.00621    0.00367   -0.00890
AFIX  43
H16A  2    0.410932    0.552002    0.857473    11.00000   -1.20000
AFIX   0
C17   1    0.238402    0.526294    0.882794    11.00000    0.09938    0.09847 =
         0.05368   -0.00927    0.00231    0.01335
AFIX  43
H17A  2    0.245971    0.570147    0.908051    11.00000   -1.20000
AFIX   0
C18   1    0.132590    0.472797    0.875583    11.00000    0.08097    0.10232 =
         0.04551    0.01086    0.01720    0.02546
AFIX  43
H18A  2    0.068188    0.479702    0.896206    11.00000   -1.20000
AFIX   0
C19   1    0.117899    0.406458    0.837247    11.00000    0.06356    0.06867 =
         0.04762    0.01422    0.01125    0.01229
C20   1    0.008105    0.350013    0.828530    11.00000    0.05885    0.10069 =
         0.07141    0.01856    0.02369    0.00660
AFIX  43
H20A  2   -0.057151    0.355784    0.848848    11.00000   -1.20000
AFIX   0
C21   1   -0.004539    0.287847    0.791426    11.00000    0.05658    0.09437 =
         0.08672    0.01292    0.00823   -0.00837
AFIX  43
H21A  2   -0.077517    0.250944    0.786625    11.00000   -1.20000
AFIX   0
C22   1    0.093696    0.278835    0.759721    11.00000    0.05755    0.06511 =
         0.06773    0.00622    0.00541   -0.00243
C23   1   -0.020200    0.155233    0.713702    11.00000    0.10546    0.09960 =
         0.13304   -0.01780   -0.00276   -0.03854
AFIX  23
H23A  2   -0.005636    0.108655    0.688025    11.00000   -1.20000
H23B  2   -0.034854    0.111242    0.740197    11.00000   -1.20000
AFIX   0
C24   1   -0.116458    0.276413    0.663961    11.00000    0.11361    0.17150 =
         0.13774   -0.03788   -0.01031    0.03005
AFIX 137
H24A  2   -0.196174    0.303943    0.656253    11.00000   -1.50000
H24B  2   -0.087593    0.231547    0.639854    11.00000   -1.50000
H24C  2   -0.059914    0.334068    0.668180    11.00000   -1.50000
AFIX   0
mole 2
O5    3    0.253812    0.671571    0.509139    11.00000    0.07916    0.09915 =
         0.09442   -0.02455   -0.00843    0.01840
O6    3    0.439373    0.611099    0.478702    11.00000    0.08167    0.08709 =
         0.06618   -0.02635   -0.02093    0.02787
O7    3    0.515951    0.356583    0.517235    11.00000    0.15242    0.07404 =
         0.08003   -0.02240    0.02105   -0.04675
O8    3    0.447235    0.184735    0.515167    11.00000    0.16607    0.08082 =
         0.09741   -0.01133   -0.01497   -0.03465
C25   1    0.176640    0.582457    0.502138    11.00000    0.10988    0.12628 =
         0.11748   -0.01063   -0.01780   -0.01195
AFIX 137
H25A  2    0.116476    0.578901    0.525997    11.00000   -1.50000
H25B  2    0.225499    0.519045    0.502315    11.00000   -1.50000
H25C  2    0.135673    0.589065    0.473361    11.00000   -1.50000
AFIX   0
C26   1    0.341849    0.685387    0.476048    11.00000    0.09046    0.07887 =
         0.07590   -0.00495   -0.02251    0.02371
AFIX  23
H26A  2    0.375570    0.756328    0.478634    11.00000   -1.20000
H26B  2    0.303073    0.679541    0.446451    11.00000   -1.20000
AFIX   0
C27   1    0.522453    0.619874    0.513850    11.00000    0.06443    0.05842 =
         0.04619   -0.01006   -0.00371   -0.00091
C28   1    0.508484    0.694381    0.549550    11.00000    0.06557    0.06061 =
         0.05826   -0.01428    0.00242    0.00989
AFIX  43
H28A  2    0.442101    0.740945    0.549468    11.00000   -1.20000
AFIX   0
C29   1    0.591654    0.697765    0.583724    11.00000    0.06589    0.05479 =
         0.05062   -0.01543    0.00925   -0.00381
AFIX  43
H29A  2    0.581170    0.746820    0.607001    11.00000   -1.20000
AFIX   0
C30   1    0.692908    0.629535    0.584996    11.00000    0.05515    0.05550 =
         0.04097   -0.00828    0.00587   -0.00799
C31   1    0.780835    0.632430    0.619945    11.00000    0.07234    0.07481 =
         0.04740   -0.01544    0.00353   -0.00938
AFIX  43
H31A  2    0.770521    0.679942    0.643813    11.00000   -1.20000
AFIX   0
C32   1    0.880061    0.567883    0.619749    11.00000    0.07371    0.11229 =
         0.06623   -0.02315   -0.01679    0.00635
AFIX  43
H32A  2    0.937517    0.571396    0.643141    11.00000   -1.20000
AFIX   0
C33   1    0.895962    0.494973    0.583753    11.00000    0.07756    0.10258 =
         0.08026   -0.02289   -0.01581    0.02721
AFIX  43
H33A  2    0.964482    0.450767    0.583464    11.00000   -1.20000
AFIX   0
C34   1    0.812079    0.488799    0.549529    11.00000    0.06678    0.07400 =
         0.06391   -0.02038   -0.00175    0.01215
AFIX  43
H34A  2    0.823661    0.439741    0.526324    11.00000   -1.20000
AFIX   0
C35   1    0.708080    0.555294    0.548593    11.00000    0.05538    0.05100 =
         0.04309   -0.00987    0.00400   -0.00719
C36   1    0.620261    0.551653    0.512783    11.00000    0.05429    0.04846 =
         0.04501   -0.01165    0.00273   -0.00340
C37   1    0.632476    0.474993    0.474169    11.00000    0.05735    0.05924 =
         0.04845   -0.01643   -0.00538    0.00476
C38   1    0.696249    0.501235    0.433868    11.00000    0.04900    0.08366 =
         0.04849   -0.02441   -0.00686    0.00883
C39   1    0.746567    0.602638    0.426779    11.00000    0.06328    0.10355 =
         0.04816   -0.02032    0.00077   -0.01151
AFIX  43
H39A  2    0.738378    0.654049    0.449232    11.00000   -1.20000
AFIX   0
C40   1    0.807825    0.627058    0.387091    11.00000    0.07505    0.14609 =
         0.05667   -0.01418   -0.00146   -0.03012
AFIX  43
H40A  2    0.839574    0.694800    0.382841    11.00000   -1.20000
AFIX   0
C41   1    0.822434    0.550154    0.353116    11.00000    0.06463    0.18922 =
         0.05596   -0.03193    0.00396   -0.01061
AFIX  43
H41A  2    0.866371    0.566353    0.326887    11.00000   -1.20000
AFIX   0
C42   1    0.772946    0.452517    0.358298    11.00000    0.07314    0.15971 =
         0.04873   -0.04290   -0.00401    0.02117
AFIX  43
H42A  2    0.781515    0.402822    0.335163    11.00000   -1.20000
AFIX   0
C43   1    0.708338    0.424722    0.398340    11.00000    0.06475    0.10279 =
         0.05227   -0.03346   -0.01133    0.01568
C44   1    0.655217    0.324973    0.404427    11.00000    0.11196    0.08757 =
         0.07180   -0.04427   -0.01156    0.02078
AFIX  43
H44A  2    0.663548    0.274352    0.381653    11.00000   -1.20000
AFIX   0
C45   1    0.591877    0.299914    0.442596    11.00000    0.14383    0.06474 =
         0.07933   -0.02809   -0.00552   -0.00589
AFIX  43
H45A  2    0.557283    0.232947    0.445990    11.00000   -1.20000
AFIX   0
C46   1    0.578866    0.377670    0.477594    11.00000    0.10220    0.06570 =
         0.05969   -0.02298   -0.00231   -0.00556
C47   1    0.408875    0.286714    0.515076    11.00000    0.12116    0.08777 =
         0.11850    0.00730   -0.00588   -0.01614
AFIX  23
H47A  2    0.355745    0.299458    0.541010    11.00000   -1.20000
H47B  2    0.362268    0.301019    0.487626    11.00000   -1.20000
AFIX   0
C48   1    0.505262    0.153054    0.556336    11.00000    0.16307    0.11821 =
         0.11173    0.02487   -0.01871    0.00419
AFIX 137
H48A  2    0.509353    0.077096    0.557578    11.00000   -1.50000
H48B  2    0.458560    0.178859    0.581736    11.00000   -1.50000
H48C  2    0.587031    0.181830    0.557477    11.00000   -1.50000
HKLF 4
END
;
