# Supplementary material for: (R)-2,2′-Bis(meth­oxy­meth­oxy)-1,1′-binaphth­yl
Source: Acta Crystallogr Sect E Struct Rep Online. 2012 Apr 13;68(Pt 5):o1361. doi: 10.1107/S1600536812014699 (PMC3344493; doi:10.1107/S1600536812014699)
Supplement: Supplementary file 2 [file e-68-o1361-Isup2.hkl]

# 
# h,k,l, Fc-squared, Fo-squared, sigma(Fo-squared) and status flag 
# 
data_I
_shelx_title ' ZHOULIANG_0m in P2(1)2(1)2(1)' 
_shelx_refln_list_code          4 
_shelx_F_calc_maximum      254.11 
_exptl_crystal_F_000      1584.00 
_reflns_d_resolution_high  0.7706 
 
loop_ 
 _symmetry_equiv_pos_as_xyz 
 'x, y, z' 
 '-x+1/2, -y, z+1/2' 
 '-x, y+1/2, -z+1/2' 
 'x+1/2, -y+1/2, -z' 
 
_cell_length_a    10.8608 
_cell_length_b    12.6158 
_cell_length_c    29.4185 
_cell_angle_alpha  90.000 
_cell_angle_beta   90.000 
_cell_angle_gamma  90.000 
 
_shelx_F_squared_multiplier     1.000 
 
loop_ 
 _refln_index_h 
 _refln_index_k 
 _refln_index_l 
 _refln_F_squared_calc 
 _refln_F_squared_meas 
 _refln_F_squared_sigma 
 _refln_observed_status 
   2   0   0     1249.75     1549.40     28.89 o 
   4   0   0        0.85       -0.21      0.74 o 
   6   0   0      121.38      121.09      5.37 o 
   8   0   0       74.11       77.29     12.18 o 
  10   0   0     1975.86     2135.39     85.23 o 
  12   0   0        0.00        2.87      4.21 o 
  14   0   0        1.45        2.77      4.28 o 
   1   1   0     1553.05     1449.91     15.97 o 
   2   1   0     1847.35     1548.51     27.93 o 
   3   1   0      782.68      794.67     13.87 o 
   4   1   0     1213.62     1082.53     18.50 o 
   5   1   0      165.83      167.20      6.38 o 
   6   1   0      201.98      171.84      6.78 o 
   7   1   0        3.92        4.67      1.26 o 
   8   1   0        8.88       11.26      4.14 o 
   9   1   0       13.27       34.80      9.64 o 
  10   1   0       16.76       29.11      8.95 o 
  11   1   0       91.61      102.75     11.04 o 
  12   1   0       76.99       74.72      8.92 o 
  13   1   0        1.49        1.30      5.25 o 
  14   1   0        0.10       -3.19      3.19 o 
   0   2   0     1784.71     1533.58     23.14 o 
   1   2   0     1949.54     1778.90     25.61 o 
   2   2   0    64573.38    63299.09    523.03 o 
   3   2   0     5600.89     5512.06     71.48 o 
   4   2   0        2.15        3.46      0.73 o 
   5   2   0       85.63       86.87      4.22 o 
   6   2   0      154.76      180.50      6.33 o 
   7   2   0        1.28        5.05      1.14 o 
   8   2   0      424.90      436.03     14.15 o 
   9   2   0       91.24       90.02     12.13 o 
  10   2   0       68.61       88.51      9.88 o 
  11   2   0       52.24       73.45      8.71 o 
  12   2   0      144.69      157.84     13.34 o 
  13   2   0        1.11        2.06      3.84 o 
   1   3   0      525.80      565.80      7.65 o 
   2   3   0     1323.28     1225.68     14.17 o 
   3   3   0      561.90      588.83     10.12 o 
   4   3   0       60.92       65.83      3.03 o 
   5   3   0      119.65      134.68      4.83 o 
   6   3   0      362.05      333.13     10.20 o 
   7   3   0        4.34       10.73      2.55 o 
   8   3   0       11.88       23.53      3.31 o 
   9   3   0       68.37       97.44     18.43 o 
  10   3   0       64.43       68.98      8.76 o 
  11   3   0       48.84       61.47      8.09 o 
  12   3   0        4.44        6.41      6.20 o 
  13   3   0       10.89        9.41      3.90 o 
   0   4   0     1585.97     1664.81     29.21 o 
   1   4   0      397.37      345.48      6.28 o 
   2   4   0      802.72      747.81     10.30 o 
   3   4   0       38.62       41.22      2.18 o 
   4   4   0     9091.87     9493.36     89.00 o 
   5   4   0      193.65      180.12      7.88 o 
   6   4   0      190.92      237.39      9.61 o 
   7   4   0      133.12      136.52      7.35 o 
   8   4   0      121.23      108.56      6.67 o 
   9   4   0        6.33       11.34      5.95 o 
  10   4   0       12.79        3.43      5.00 o 
  11   4   0       97.93       89.44      9.82 o 
  12   4   0        9.12        5.94      3.23 o 
  13   4   0        4.43       13.32      3.85 o 
   1   5   0        9.70        7.71      1.21 o 
   2   5   0      589.95      591.46      9.54 o 
   3   5   0     7294.75     7875.44     80.59 o 
   4   5   0        1.27        2.01      1.40 o 
   5   5   0        2.08        1.14      1.08 o 
   6   5   0       65.22       48.72      5.28 o 
   7   5   0      111.20      125.75      8.52 o 
   8   5   0       51.35       75.01     10.78 o 
   9   5   0      148.88      158.71     13.58 o 
  10   5   0        7.01        2.30      2.76 o 
  11   5   0       11.35        3.56      3.07 o 
  12   5   0        2.83        1.38      2.80 o 
  13   5   0        0.55        5.42      2.99 o 
   0   6   0     3417.39     3334.75     44.67 o 
   1   6   0      465.29      531.88      9.46 o 
   2   6   0      499.81      571.30      9.94 o 
   3   6   0        8.75       13.25      1.60 o 
   4   6   0      493.71      486.53     10.77 o 
   5   6   0        0.57        3.11      0.88 o 
   6   6   0      579.59      597.92     16.11 o 
   7   6   0       47.61       43.82      5.48 o 
   8   6   0        5.38       12.29      4.32 o 
   9   6   0      105.91       82.89     12.28 o 
  10   6   0        2.41        1.98      3.50 o 
  11   6   0        8.90        7.75      3.65 o 
  12   6   0        0.65        0.68      3.42 o 
  13   6   0        1.20       -3.45      4.07 o 
   1   7   0        6.27        1.12      0.57 o 
   2   7   0       71.81       66.86      3.06 o 
   3   7   0       41.87       47.06      2.41 o 
   4   7   0      596.71      550.83     13.32 o 
   5   7   0      149.83      154.77      8.54 o 
   6   7   0       41.88       61.21      4.65 o 
   7   7   0       13.96       10.95      3.50 o 
   8   7   0      183.47      139.55      9.59 o 
   9   7   0       19.90       15.45      4.83 o 
  10   7   0        0.04       -0.27      2.50 o 
  11   7   0        0.13       -2.76      2.76 o 
  12   7   0        0.00       -2.41      3.83 o 
   0   8   0       11.53        4.69      1.08 o 
   1   8   0        8.03       12.21      1.14 o 
   2   8   0       37.59       34.67      2.16 o 
   3   8   0      325.60      330.20     12.35 o 
   4   8   0      166.54      162.52      8.33 o 
   5   8   0        1.99        3.09      3.02 o 
   6   8   0       37.23       47.32      5.69 o 
   7   8   0       10.18        3.92      2.68 o 
   8   8   0       53.26       41.04      4.82 o 
   9   8   0        0.50        2.19      3.22 o 
  10   8   0        2.62        0.84      3.39 o 
  11   8   0        2.03       -2.64      3.64 o 
  12   8   0        0.35       -3.30      4.10 o 
   1   9   0       55.97       57.32      4.20 o 
   2   9   0        0.36        1.66      1.42 o 
   3   9   0       97.13       91.11      6.16 o 
   4   9   0       47.80       47.29      3.54 o 
   5   9   0       65.16       59.61      5.97 o 
   6   9   0       17.87       13.06      3.87 o 
   7   9   0       42.07       30.94      5.07 o 
   8   9   0       37.02       19.59      4.19 o 
   9   9   0        8.77        5.54      4.90 o 
  10   9   0        0.15        4.40      3.65 o 
  11   9   0        0.33       -0.91      2.89 o 
   0  10   0      463.18      427.80     32.52 o 
   1  10   0        0.04        1.80      1.47 o 
   2  10   0       24.50       28.17      5.31 o 
   3  10   0        1.31        2.45      1.76 o 
   4  10   0      127.98      121.05      8.92 o 
   5  10   0       42.40       38.36      4.70 o 
   6  10   0       35.97       35.88      4.71 o 
   7  10   0        0.59        3.56      2.55 o 
   8  10   0        9.30        9.13      2.56 o 
   9  10   0        1.47        1.34      4.67 o 
  10  10   0        2.18       -0.12      2.94 o 
  11  10   0        0.24        4.65      8.27 o 
   1  11   0       59.94       66.92      8.03 o 
   2  11   0        7.52        8.62      3.53 o 
   3  11   0      112.79      114.99      8.23 o 
   4  11   0        0.17        1.34      2.93 o 
   5  11   0        1.72        2.81      2.10 o 
   6  11   0       34.94       21.37      4.08 o 
   7  11   0        4.97       -0.53      2.14 o 
   8  11   0        0.05       -2.79      4.38 o 
   9  11   0        0.21       -2.76      4.33 o 
  10  11   0        3.02        1.82      4.63 o 
   0  12   0      198.09      169.33     20.64 o 
   1  12   0      151.02      117.42     17.16 o 
   2  12   0       77.33       78.54     11.86 o 
   3  12   0        9.86        8.42      3.37 o 
   4  12   0        4.52        0.82      2.70 o 
   5  12   0        3.08       -3.05      3.05 o 
   6  12   0       16.27       27.61      4.97 o 
   7  12   0        7.75       14.47      6.20 o 
   8  12   0        3.10       -1.85      4.65 o 
   9  12   0        0.00       -3.07      4.64 o 
   1  13   0        5.89        7.25      3.67 o 
   2  13   0       43.99       60.27      6.71 o 
   3  13   0       65.76       71.86      8.07 o 
   4  13   0       44.03       58.91      9.22 o 
   5  13   0        3.66        2.48      3.53 o 
   6  13   0        0.88       20.85      4.91 o 
   7  13   0       14.56        9.93      3.58 o 
   8  13   0        0.05       -1.32      4.72 o 
   0  14   0       35.19       33.71      9.00 o 
   1  14   0        0.28        2.86      2.89 o 
   2  14   0       31.13       39.11      6.73 o 
   3  14   0        3.40        3.86      3.25 o 
   4  14   0        0.73        5.79      6.07 o 
   5  14   0        0.74        0.72      3.44 o 
   6  14   0        0.14       -2.93      4.14 o 
   7  14   0        0.40        3.25      5.22 o 
   1  15   0      104.85      130.82     15.62 o 
   2  15   0       39.94       49.88      7.52 o 
   3  15   0        1.97       -5.28      5.28 o 
   4  15   0        1.16        0.11      3.68 o 
   5  15   0        3.78        8.71      3.87 o 
   0  16   0       22.87       37.39      7.22 o 
   1  16   0        1.89       39.89      7.05 o 
   2  16   0        0.10        3.32      4.39 o 
   1   0   1      348.51      312.07     10.60 o 
   2   0   1     1036.08      820.87     12.14 o 
   3   0   1       30.69       23.50      1.93 o 
   4   0   1      380.50      354.66      8.82 o 
   5   0   1      427.03      402.97      8.74 o 
   6   0   1       72.68       57.57      4.02 o 
   7   0   1       20.09       18.37      3.17 o 
   8   0   1       15.74        8.39      2.37 o 
   9   0   1      489.47      494.15     24.16 o 
  10   0   1       16.99       73.26      8.70 o 
  11   0   1      223.43      244.97     17.99 o 
  12   0   1        3.83        1.88      4.74 o 
  13   0   1        7.07        5.27      4.86 o 
  14   0   1        0.77        2.70      5.39 o 
   0   1   1      228.70      192.59      9.14 o 
   1   1   1    33020.38    32776.48    208.50 o 
   2   1   1    11415.46    10280.58     77.78 o 
   3   1   1     2942.95     2733.74     33.10 o 
   4   1   1     1090.80     1122.06     13.15 o 
   5   1   1      375.70      395.53      7.13 o 
   6   1   1      407.00      395.32      8.59 o 
   7   1   1      119.95      108.64      3.78 o 
   8   1   1       91.14       98.53      5.58 o 
   9   1   1      751.95      767.17     21.85 o 
  10   1   1      181.54      203.55     11.00 o 
  11   1   1       63.24       68.85      6.11 o 
  12   1   1       16.66       16.79      5.38 o 
  13   1   1        8.16        3.07      4.01 o 
  14   1   1        0.92       -2.65      4.51 o 
   0   2   1      601.22      632.72      7.45 o 
   1   2   1     2541.04     2354.53     14.77 o 
   2   2   1     2781.74     2381.40     19.93 o 
   3   2   1     2157.38     2133.19     19.65 o 
   4   2   1     1313.99     1410.39     16.55 o 
   5   2   1      257.71      250.22      5.85 o 
   6   2   1      363.17      409.55      8.15 o 
   7   2   1       30.92       41.58      2.36 o 
   8   2   1       72.52       78.00      4.06 o 
   9   2   1      165.10      175.03      9.89 o 
  10   2   1      159.15      174.45     10.13 o 
  11   2   1       88.71       92.29      7.24 o 
  12   2   1       10.57       17.03      3.02 o 
  13   2   1        8.69        7.47      2.89 o 
   0   3   1    12961.95    13403.34    133.49 o 
   1   3   1    13795.48    14520.44    101.25 o 
   2   3   1      405.87      409.53      5.05 o 
   3   3   1       67.67       69.37      2.16 o 
   4   3   1      554.64      529.71      8.08 o 
   5   3   1      110.09      150.26      4.22 o 
   6   3   1      121.67      108.67      3.85 o 
   7   3   1       20.73       19.33      1.81 o 
   8   3   1      149.96      153.84      6.35 o 
   9   3   1       38.68       56.30      7.00 o 
  10   3   1        0.39        3.20      2.44 o 
  11   3   1      145.86      166.25     10.24 o 
  12   3   1       42.03       45.59      6.51 o 
  13   3   1       41.37       51.18      4.82 o 
   0   4   1      257.71      311.04      5.81 o 
   1   4   1      678.35      614.61      6.22 o 
   2   4   1       52.14       45.95      1.68 o 
   3   4   1      312.01      332.42      5.15 o 
   4   4   1     2522.82     2674.14     29.52 o 
   5   4   1      424.43      406.13      7.29 o 
   6   4   1      157.04      184.23      4.97 o 
   7   4   1       43.02       47.68      4.48 o 
   8   4   1       63.44       52.94      3.68 o 
   9   4   1       53.96       60.11      4.83 o 
  10   4   1       16.86       11.24      3.20 o 
  11   4   1        5.93        8.51      2.42 o 
  12   4   1        7.81        5.30      3.27 o 
  13   4   1        9.24       12.79      3.39 o 
   0   5   1       10.67       14.41      1.52 o 
   1   5   1       44.90       30.24      1.37 o 
   2   5   1     2079.30     1844.97     14.44 o 
   3   5   1     2949.10     3144.87     23.76 o 
   4   5   1      684.96      777.67      9.78 o 
   5   5   1      227.32      227.30      5.42 o 
   6   5   1      156.64      164.19      6.32 o 
   7   5   1      524.81      544.96     12.05 o 
   8   5   1      129.63      118.30      6.06 o 
   9   5   1       13.06       14.26      2.59 o 
  10   5   1        9.88       13.55      3.11 o 
  11   5   1        3.96        6.11      2.40 o 
  12   5   1        1.57        1.28      3.03 o 
  13   5   1        4.92       14.23      6.39 o 
   0   6   1     1079.99     1140.45     14.91 o 
   1   6   1      397.20      428.83      5.87 o 
   2   6   1       34.32       51.30      1.98 o 
   3   6   1     1085.10     1133.66     11.97 o 
   4   6   1      602.23      619.50      8.25 o 
   5   6   1      365.59      373.98      7.52 o 
   6   6   1      824.95      856.05     14.81 o 
   7   6   1       69.14       72.48      4.69 o 
   8   6   1        0.81       -0.93      1.51 o 
   9   6   1        4.91        9.30      2.67 o 
  10   6   1        0.26        1.08      2.28 o 
  11   6   1        1.97       -0.47      2.16 o 
  12   6   1        1.71       -0.06      2.32 o 
  13   6   1        0.10       -2.57      2.57 o 
   0   7   1      486.25      502.62      9.59 o 
   1   7   1       49.27       53.24      1.91 o 
   2   7   1      227.62      185.74      4.13 o 
   3   7   1       70.40       57.74      2.23 o 
   4   7   1       20.70       18.48      1.53 o 
   5   7   1      323.98      339.79      8.70 o 
   6   7   1       49.50       47.34      3.70 o 
   7   7   1       44.05       53.34      4.54 o 
   8   7   1       18.62       18.76      2.34 o 
   9   7   1       71.03       59.40      4.71 o 
  10   7   1       14.67        0.37      2.89 o 
  11   7   1        1.77        2.33      2.33 o 
  12   7   1        4.48       -1.72      2.22 o 
   0   8   1        0.88        0.84      0.72 o 
   1   8   1       25.72       22.89      1.30 o 
   2   8   1       99.20      105.88      3.32 o 
   3   8   1        7.64        5.24      0.73 o 
   4   8   1       51.81       39.33      3.58 o 
   5   8   1        4.20        6.07      1.40 o 
   6   8   1       10.53       11.08      1.77 o 
   7   8   1       12.10       10.43      2.34 o 
   8   8   1       79.75       74.57      4.94 o 
   9   8   1       33.35       25.49      3.21 o 
  10   8   1        1.23       -0.35      2.35 o 
  11   8   1        1.11       -1.13      3.58 o 
  12   8   1        2.68       -1.98      2.43 o 
   0   9   1      167.39      180.68      7.08 o 
   1   9   1      357.92      330.32      7.48 o 
   2   9   1       29.54       35.22      2.43 o 
   3   9   1      135.87      137.05      5.77 o 
   4   9   1       16.59       15.26      1.76 o 
   5   9   1        0.34        3.02      1.47 o 
   6   9   1       16.72       17.95      2.87 o 
   7   9   1       18.67       13.60      2.36 o 
   8   9   1       52.70       56.55      3.81 o 
   9   9   1        4.08        7.04      3.32 o 
  10   9   1        0.97       -0.02      2.68 o 
  11   9   1        1.20       -1.95      2.09 o 
   0  10   1        6.40        6.73      2.20 o 
   1  10   1       96.02       97.18      5.90 o 
   2  10   1      108.73      101.72      5.39 o 
   3  10   1      151.60      138.85      6.53 o 
   4  10   1       37.65       32.67      3.42 o 
   5  10   1       45.98       40.83      4.04 o 
   6  10   1        0.87        1.84      1.46 o 
   7  10   1       22.95       16.91      2.32 o 
   8  10   1        7.12        5.99      2.35 o 
   9  10   1        0.98       -0.53      3.16 o 
  10  10   1        0.48       -1.41      2.68 o 
   0  11   1        0.78       -2.17      2.17 o 
   1  11   1       61.74       55.00      4.52 o 
   2  11   1       99.64       96.75      6.02 o 
   3  11   1      139.39      136.38      7.59 o 
   4  11   1      141.44      136.68      7.50 o 
   5  11   1       18.84       18.26      2.43 o 
   6  11   1       15.20       14.80      1.95 o 
   7  11   1        2.20       -2.28      2.28 o 
   8  11   1        3.38        0.44      2.81 o 
   9  11   1        2.42        9.05      5.68 o 
  10  11   1        0.33       10.28      4.06 o 
   0  12   1        2.09       -2.22      3.78 o 
   1  12   1      112.29      134.01      8.72 o 
   2  12   1      129.91      127.83      8.74 o 
   3  12   1       41.79       46.32      5.86 o 
   4  12   1       26.68       29.29      3.81 o 
   5  12   1       31.58       16.89      3.31 o 
   6  12   1        9.40        8.34      1.94 o 
   7  12   1        1.81       -0.13      2.04 o 
   8  12   1        2.44        3.08      4.23 o 
   9  12   1        3.12        5.46      4.45 o 
   0  13   1       16.43       13.48      3.96 o 
   1  13   1       97.07       98.89      7.17 o 
   2  13   1       11.89        8.53      2.34 o 
   3  13   1        1.39        1.67      2.17 o 
   4  13   1        3.51        9.30      2.33 o 
   5  13   1        8.23        8.27      2.48 o 
   6  13   1       19.91       19.35      2.56 o 
   7  13   1        3.30        4.65      3.74 o 
   8  13   1        4.35       20.48      4.92 o 
   0  14   1        3.01       11.06      3.01 o 
   1  14   1       87.22       77.50     10.06 o 
   2  14   1        6.42       12.44      2.72 o 
   3  14   1        0.47        5.36      2.26 o 
   4  14   1        1.13        5.00      3.49 o 
   5  14   1        1.61        2.18      2.48 o 
   6  14   1       16.36       11.28      2.84 o 
   7  14   1        1.66       -1.15      3.00 o 
   0  15   1       48.49       62.42      6.84 o 
   1  15   1       39.05       50.62      3.81 o 
   2  15   1        4.97        8.78      4.46 o 
   3  15   1       12.60       13.71      4.03 o 
   4  15   1        0.24        7.36      4.05 o 
   5  15   1        5.90       10.84      4.43 o 
   0  16   1       26.49       27.69      5.45 o 
   1  16   1       16.72       10.21      3.73 o 
   2  16   1       12.66       16.65      2.78 o 
   1   0   2       14.62       -1.94      1.94 o 
   2   0   2       87.65      111.04      5.63 o 
   3   0   2     7232.13     7131.90    214.10 o 
   4   0   2      539.99      528.99     11.47 o 
   5   0   2      308.00      310.32      8.90 o 
   6   0   2       22.33       28.52      2.41 o 
   7   0   2      175.93      173.55      9.23 o 
   8   0   2        4.30        4.84      1.85 o 
   9   0   2      234.13      252.82     16.62 o 
  10   0   2      445.67      491.23     33.58 o 
  11   0   2       36.30       59.39      7.72 o 
  12   0   2        5.05       -2.10      4.43 o 
  13   0   2        1.04       -3.08      3.29 o 
  14   0   2        2.58       -3.01      4.47 o 
   0   1   2     1257.04     1157.98     13.21 o 
   1   1   2     9714.94    10287.83    135.07 o 
   2   1   2     4199.75     4408.78     35.94 o 
   3   1   2     4587.34     4676.76     59.99 o 
   4   1   2      182.76      200.29      4.96 o 
   5   1   2     1103.58     1086.78     13.67 o 
   6   1   2      515.34      568.07      8.66 o 
   7   1   2      113.30      100.41      4.23 o 
   8   1   2      140.20      129.76      5.77 o 
   9   1   2      125.23      144.84      7.13 o 
  10   1   2      121.62      144.75      9.06 o 
  11   1   2      224.91      241.19     12.36 o 
  12   1   2        4.94        6.95      2.94 o 
  13   1   2       15.04        8.74      2.66 o 
  14   1   2        3.51       -2.53      2.53 o 
   0   2   2     5020.92     5358.40     60.42 o 
   1   2   2      987.64      880.65      8.35 o 
   2   2   2    17426.33    17771.89    123.49 o 
   3   2   2     1311.03     1194.70     12.21 o 
   4   2   2     1491.07     1520.47     16.26 o 
   5   2   2      536.60      536.18      9.48 o 
   6   2   2      147.24      164.42      5.06 o 
   7   2   2        1.94        2.85      0.87 o 
   8   2   2      145.07      150.29      6.16 o 
   9   2   2       74.82       75.69      6.52 o 
  10   2   2      356.73      364.94     15.09 o 
  11   2   2       22.45       27.14      3.98 o 
  12   2   2       65.45       67.18      6.24 o 
  13   2   2        6.59        3.76      2.14 o 
   0   3   2      227.80      181.29      4.41 o 
   1   3   2     2568.48     2472.07     17.29 o 
   2   3   2      795.12      769.95      7.19 o 
   3   3   2      635.99      616.59      7.06 o 
   4   3   2     3887.37     3875.73     30.07 o 
   5   3   2     4363.08     4516.15     37.26 o 
   6   3   2      147.01      145.01      4.61 o 
   7   3   2      273.62      264.68      6.63 o 
   8   3   2        3.41        6.25      1.39 o 
   9   3   2      177.60      209.81      9.35 o 
  10   3   2      203.76      232.92     11.79 o 
  11   3   2       45.22       49.34      5.27 o 
  12   3   2        4.71        2.07      2.92 o 
  13   3   2        3.13        6.38      2.57 o 
   0   4   2     9994.63     9504.67     73.03 o 
   1   4   2      561.48      476.84      5.75 o 
   2   4   2     2793.23     2624.01     18.63 o 
   3   4   2      783.80      819.94      8.91 o 
   4   4   2      185.27      218.57      4.62 o 
   5   4   2      308.25      323.34      6.49 o 
   6   4   2      308.61      330.19      6.82 o 
   7   4   2      108.11      122.26      4.82 o 
   8   4   2       34.82       38.97      4.65 o 
   9   4   2       15.90       17.53      2.88 o 
  10   4   2       12.49       15.01      3.26 o 
  11   4   2       42.22       46.21      5.51 o 
  12   4   2       54.65       61.38      5.27 o 
  13   4   2       12.79       12.27      3.93 o 
   0   5   2       32.90       34.80      1.98 o 
   1   5   2      304.04      304.72      4.68 o 
   2   5   2      425.32      449.71      6.24 o 
   3   5   2      300.28      343.36      5.59 o 
   4   5   2      310.13      315.54      5.67 o 
   5   5   2      406.68      428.65      7.33 o 
   6   5   2      232.69      228.93      5.94 o 
   7   5   2      471.05      447.35     11.41 o 
   8   5   2       35.66       39.19      4.73 o 
   9   5   2       10.44        4.86      2.03 o 
  10   5   2       12.54       14.40      3.51 o 
  11   5   2        0.26        0.25      2.34 o 
  12   5   2        3.11       12.86      3.24 o 
  13   5   2        5.72        5.64      3.86 o 
   0   6   2     1567.73     1574.92     18.22 o 
   1   6   2       33.11       26.85      1.47 o 
   2   6   2      599.04      581.69      7.52 o 
   3   6   2      113.62      110.25      3.01 o 
   4   6   2      204.57      204.81      4.75 o 
   5   6   2      236.62      225.96      5.70 o 
   6   6   2      246.08      256.95      7.30 o 
   7   6   2        2.93        2.78      1.39 o 
   8   6   2       68.17       63.45      5.06 o 
   9   6   2        3.78        3.52      1.92 o 
  10   6   2        5.59        2.38      2.26 o 
  11   6   2        5.15        9.96      2.37 o 
  12   6   2       12.68       23.45      5.85 o 
  13   6   2        8.47       13.80      2.65 o 
   0   7   2        3.64        2.68      0.65 o 
   1   7   2      199.98      207.71      4.47 o 
   2   7   2      635.31      655.34      8.48 o 
   3   7   2      334.57      344.06      5.98 o 
   4   7   2       84.00       90.76      3.14 o 
   5   7   2        6.65        7.19      1.24 o 
   6   7   2       73.96       82.01      4.45 o 
   7   7   2      160.60      151.14      7.12 o 
   8   7   2       45.87       34.87      4.40 o 
   9   7   2       39.41       27.05      3.18 o 
  10   7   2        1.71        0.60      3.41 o 
  11   7   2        1.47        1.16      2.22 o 
  12   7   2        0.20        0.15      2.55 o 
   0   8   2       92.22       77.38      3.24 o 
   1   8   2       15.16       15.45      1.61 o 
   2   8   2       49.73       49.85      2.49 o 
   3   8   2       82.16       71.47      2.83 o 
   4   8   2       71.94       81.06      3.85 o 
   5   8   2       56.15       48.00      4.19 o 
   6   8   2      103.06      117.60      6.29 o 
   7   8   2        9.46        9.14      1.95 o 
   8   8   2      123.26       95.20      6.15 o 
   9   8   2        6.84        6.08      2.01 o 
  10   8   2        0.43        2.48      4.43 o 
  11   8   2        2.66       -2.16      2.16 o 
  12   8   2        2.13        5.68      4.49 o 
   0   9   2        2.75       10.33      1.57 o 
   1   9   2       71.23       72.40      3.25 o 
   2   9   2       75.42       81.47      4.76 o 
   3   9   2      181.77      207.07      6.45 o 
   4   9   2      213.69      194.48      7.30 o 
   5   9   2       49.29       45.25      4.58 o 
   6   9   2       63.45       62.31      4.59 o 
   7   9   2       31.91       25.21      2.86 o 
   8   9   2       10.48        6.81      2.94 o 
   9   9   2        4.81       13.03      2.45 o 
  10   9   2        1.56       -2.37      2.37 o 
  11   9   2        3.57        6.18      3.52 o 
   0  10   2        4.87        4.36      1.72 o 
   1  10   2       99.85       98.44      5.32 o 
   2  10   2       65.82       58.23      4.67 o 
   3  10   2       78.14       71.89      4.45 o 
   4  10   2       25.13       37.14      3.32 o 
   5  10   2       16.96       16.49      2.24 o 
   6  10   2       11.20        8.37      1.76 o 
   7  10   2       36.56       29.62      3.68 o 
   8  10   2       14.73       21.20      2.33 o 
   9  10   2        8.28        8.59      2.18 o 
  10  10   2        3.47        0.04      4.64 o 
  11  10   2        1.24       -0.19      3.74 o 
   0  11   2       45.90       37.35      5.10 o 
   1  11   2       54.72       55.20      5.30 o 
   2  11   2      122.47      116.08      6.84 o 
   3  11   2       28.83       30.84      3.42 o 
   4  11   2        2.89        7.65      2.92 o 
   5  11   2       37.72       38.25      3.78 o 
   6  11   2       13.81        6.95      2.46 o 
   7  11   2       13.24        7.30      1.99 o 
   8  11   2        2.54       -2.53      2.53 o 
   9  11   2        6.59       -3.39      3.39 o 
  10  11   2        0.59       -2.64      2.64 o 
   0  12   2       60.97       44.19      8.20 o 
   1  12   2       11.46       11.68      2.34 o 
   2  12   2      104.66      109.09      6.39 o 
   3  12   2       74.10       81.72      5.22 o 
   4  12   2        1.29        0.43      2.08 o 
   5  12   2       43.39       40.15      2.96 o 
   6  12   2        9.08       13.14      2.03 o 
   7  12   2        7.50        7.63      2.17 o 
   8  12   2        4.66        4.45      2.32 o 
   9  12   2        1.20        1.89      5.32 o 
   0  13   2       25.29       25.57      4.82 o 
   1  13   2       25.33       24.90      4.78 o 
   2  13   2       70.56       67.05      6.59 o 
   3  13   2       19.69       17.43      2.66 o 
   4  13   2       20.75       19.78      2.93 o 
   5  13   2        2.44        5.23      5.10 o 
   6  13   2        9.67       12.34      5.61 o 
   7  13   2        3.96        7.91      4.22 o 
   8  13   2        1.59        0.65      2.94 o 
   0  14   2       15.60       16.95      4.96 o 
   1  14   2       63.63       56.99      4.47 o 
   2  14   2       33.56       31.94      3.85 o 
   3  14   2       11.70       32.81      3.62 o 
   4  14   2        8.47        6.12      2.32 o 
   5  14   2        7.30       -1.91      2.99 o 
   6  14   2        7.11       22.05      3.94 o 
   7  14   2        0.48        2.94      4.96 o 
   0  15   2       51.18       71.90      7.60 o 
   1  15   2        2.76        8.69      4.73 o 
   2  15   2        3.71        5.62      2.53 o 
   3  15   2        5.98       12.29      2.97 o 
   4  15   2        2.28        5.28      6.40 o 
   5  15   2        1.88        0.95      3.04 o 
   0  16   2       32.03       50.35      9.90 o 
   1  16   2        6.84       24.74      3.02 o 
   2  16   2        3.79        6.29      3.11 o 
   1   0   3       17.82       45.38      3.68 o 
   2   0   3    12395.31    12595.02    357.63 o 
   3   0   3     7363.05     6912.43    135.07 o 
   4   0   3      897.71      953.89     16.98 o 
   5   0   3      611.11      601.39     13.58 o 
   6   0   3      287.31      315.12      9.84 o 
   7   0   3       29.93       25.03      2.38 o 
   8   0   3      100.03      120.34      8.09 o 
   9   0   3       10.75       18.52      4.98 o 
  10   0   3      377.78      454.09     23.89 o 
  11   0   3       46.91       61.45     16.90 o 
  12   0   3       79.02       70.20      8.72 o 
  13   0   3       13.12        1.02      3.19 o 
  14   0   3        8.07       12.06      3.59 o 
   0   1   3     2578.07     2295.02     26.55 o 
   1   1   3      324.95      353.80      5.85 o 
   2   1   3    10933.24    10316.94     88.46 o 
   3   1   3     2605.28     2414.54     26.53 o 
   4   1   3       62.02       55.45      2.52 o 
   5   1   3      253.28      272.82      6.10 o 
   6   1   3        7.52       11.92      1.86 o 
   7   1   3       85.53       88.76      4.09 o 
   8   1   3      202.18      245.32      8.40 o 
   9   1   3      166.22      170.79      8.10 o 
  10   1   3       12.46       21.27      4.58 o 
  11   1   3       50.31       62.23      5.78 o 
  12   1   3        7.36        4.52      2.97 o 
  13   1   3        4.71        5.74      3.83 o 
  14   1   3        0.40       -1.73      4.26 o 
   0   2   3     8879.78     8533.07    124.60 o 
   1   2   3    16622.77    15922.81    200.01 o 
   2   2   3     9223.29     9409.30     70.16 o 
   3   2   3     1868.17     1939.32     18.34 o 
   4   2   3      843.62      856.34     10.93 o 
   5   2   3      756.52      770.64     10.40 o 
   6   2   3      542.84      522.30     10.99 o 
   7   2   3      219.22      214.57      7.07 o 
   8   2   3      107.28      112.80      5.49 o 
   9   2   3      125.43      122.06      6.99 o 
  10   2   3      220.79      246.40     12.08 o 
  11   2   3       58.12       67.91      6.74 o 
  12   2   3       17.55       19.48      2.81 o 
  13   2   3        1.63       -1.92      1.92 o 
   0   3   3      860.47      777.13     10.27 o 
   1   3   3     2694.76     2767.86     18.53 o 
   2   3   3     2466.76     2370.30     17.28 o 
   3   3   3     1816.24     1827.72     14.33 o 
   4   3   3      342.87      354.57      6.08 o 
   5   3   3      116.53      121.06      3.76 o 
   6   3   3      886.79      900.96     12.59 o 
   7   3   3      161.80      139.57      4.92 o 
   8   3   3      163.81      173.72      7.38 o 
   9   3   3      277.58      283.69     11.28 o 
  10   3   3      101.67      104.98      7.86 o 
  11   3   3       38.65       33.65      5.97 o 
  12   3   3       52.67       45.50      5.30 o 
  13   3   3        1.79        8.68      3.49 o 
   0   4   3      394.24      407.84      7.85 o 
   1   4   3     2846.33     2688.79     18.29 o 
   2   4   3     4057.82     3928.02     24.59 o 
   3   4   3      651.17      638.14      7.61 o 
   4   4   3      270.86      294.60      5.42 o 
   5   4   3      540.88      536.04      8.66 o 
   6   4   3      757.60      755.54     11.07 o 
   7   4   3       61.39       67.04      3.26 o 
   8   4   3      168.84      164.86      8.18 o 
   9   4   3      135.40      136.00      7.59 o 
  10   4   3       12.57       12.13      3.11 o 
  11   4   3       22.23       31.14      5.27 o 
  12   4   3       50.15       55.16      7.17 o 
  13   4   3       13.56       18.22      2.82 o 
   0   5   3     1095.07     1035.06     14.24 o 
   1   5   3      563.19      505.25      6.38 o 
   2   5   3     2590.36     2553.68     19.09 o 
   3   5   3     2656.77     2676.55     19.70 o 
   4   5   3      731.46      721.63      9.14 o 
   5   5   3      143.49      158.67      4.18 o 
   6   5   3       68.91       72.50      3.09 o 
   7   5   3        4.61       10.48      1.73 o 
   8   5   3       49.92       56.66      4.95 o 
   9   5   3       15.02       15.44      3.07 o 
  10   5   3       57.88       65.50      4.93 o 
  11   5   3       38.99       27.83      5.21 o 
  12   5   3       31.86       33.18      3.93 o 
  13   5   3       20.85       13.71      2.63 o 
   0   6   3      455.85      482.99      9.68 o 
   1   6   3      152.61      149.31      3.37 o 
   2   6   3      781.41      745.64      8.92 o 
   3   6   3     1603.51     1650.01     15.83 o 
   4   6   3     1042.12     1081.15     12.67 o 
   5   6   3      143.97      141.58      4.20 o 
   6   6   3      125.65      105.29      4.12 o 
   7   6   3       53.52       53.39      3.42 o 
   8   6   3       35.10       24.45      3.69 o 
   9   6   3       85.50       75.56      5.63 o 
  10   6   3        6.11       -1.95      1.95 o 
  11   6   3        0.03       -0.61      3.28 o 
  12   6   3        5.35        3.00      2.18 o 
  13   6   3        0.07       -0.01      4.27 o 
   0   7   3       72.18       68.12      4.28 o 
   1   7   3      140.38      147.79      3.52 o 
   2   7   3      874.77      869.15     10.02 o 
   3   7   3      372.21      399.65      6.50 o 
   4   7   3      327.63      376.64      8.06 o 
   5   7   3        1.53        0.60      0.97 o 
   6   7   3       85.54       68.66      3.64 o 
   7   7   3       65.80       56.01      4.05 o 
   8   7   3       48.52       43.51      4.34 o 
   9   7   3       51.91       46.70      4.46 o 
  10   7   3        1.85       -1.18      2.11 o 
  11   7   3        5.89        3.89      2.10 o 
  12   7   3        1.80        0.38      2.59 o 
   0   8   3      192.29      215.26      7.57 o 
   1   8   3      393.54      392.41      7.14 o 
   2   8   3      512.87      496.72      8.50 o 
   3   8   3       53.65       52.27      2.42 o 
   4   8   3       48.21       41.52      2.13 o 
   5   8   3       61.80       58.82      4.14 o 
   6   8   3       14.06       16.13      2.41 o 
   7   8   3       76.26       78.96      4.73 o 
   8   8   3        4.05        4.90      3.44 o 
   9   8   3       65.27       50.25      4.43 o 
  10   8   3       13.39        8.68      2.11 o 
  11   8   3        3.73        2.92      3.08 o 
  12   8   3        0.67        0.33      4.29 o 
   0   9   3       14.52       14.81      3.04 o 
   1   9   3       42.17       40.35      2.36 o 
   2   9   3      104.31      102.09      4.72 o 
   3   9   3      577.72      605.16     12.18 o 
   4   9   3       78.11       81.17      4.76 o 
   5   9   3        8.92        7.06      2.06 o 
   6   9   3      102.93      106.94      5.86 o 
   7   9   3       10.73        3.27      3.25 o 
   8   9   3       11.28        6.13      1.91 o 
   9   9   3       24.68       20.83      2.72 o 
  10   9   3        0.70       -2.79      3.63 o 
  11   9   3        0.54       -0.72      2.29 o 
   0  10   3       81.63       78.00      6.77 o 
   1  10   3       38.45       43.89      4.18 o 
   2  10   3      100.28      107.01      5.05 o 
   3  10   3       69.74       70.38      5.33 o 
   4  10   3      111.39      118.83      6.97 o 
   5  10   3       74.68       67.50      5.22 o 
   6  10   3        4.31        2.11      2.39 o 
   7  10   3       26.12       16.05      3.27 o 
   8  10   3        0.11        1.23      4.67 o 
   9  10   3       10.01       14.93      4.77 o 
  10  10   3        4.52        1.11      2.29 o 
  11  10   3        0.98       15.23      4.31 o 
   0  11   3       19.19       14.85      3.27 o 
   1  11   3      158.38      183.93      7.66 o 
   2  11   3      123.28      122.80      7.07 o 
   3  11   3       74.72       71.46      5.40 o 
   4  11   3       82.72       86.29      5.68 o 
   5  11   3       33.80       40.81      3.89 o 
   6  11   3       45.44       46.61      3.91 o 
   7  11   3        2.49        6.25      3.23 o 
   8  11   3        0.62       -1.30      2.41 o 
   9  11   3       10.85        8.19      3.26 o 
  10  11   3        0.65       -2.24      4.19 o 
   0  12   3        1.68        2.79      2.66 o 
   1  12   3      120.70      117.16      6.96 o 
   2  12   3       16.44       16.12      3.26 o 
   3  12   3       56.60       66.73      5.67 o 
   4  12   3       12.65       11.69      2.77 o 
   5  12   3        4.76       -0.09      2.05 o 
   6  12   3        7.62        8.99      2.31 o 
   7  12   3        3.81       11.83      5.39 o 
   8  12   3        0.73        3.68      2.41 o 
   9  12   3        8.42        1.26      2.40 o 
   0  13   3        6.04        0.61      3.60 o 
   1  13   3      157.59      153.55      9.52 o 
   2  13   3       32.62       19.15      3.76 o 
   3  13   3       19.38       21.83      2.75 o 
   4  13   3       21.29       27.09      2.97 o 
   5  13   3       11.98       13.60      2.67 o 
   6  13   3       10.37       10.80      2.80 o 
   7  13   3        1.51       -1.41      3.39 o 
   8  13   3        2.44       -3.27      5.19 o 
   0  14   3       54.22       66.85      7.16 o 
   1  14   3       24.04       37.49      3.97 o 
   2  14   3        3.53        7.03      2.90 o 
   3  14   3        1.98       12.85      2.85 o 
   4  14   3        3.40        4.31      2.67 o 
   5  14   3        3.83        6.74      2.75 o 
   6  14   3        2.29       -0.17      2.81 o 
   7  14   3        5.74        2.05      2.98 o 
   0  15   3       51.78       43.55      5.07 o 
   1  15   3        6.04       13.29      3.21 o 
   2  15   3        2.38       -0.31      3.52 o 
   3  15   3        6.12       13.38      3.09 o 
   4  15   3        1.16        2.44      3.07 o 
   5  15   3        8.63       15.73      4.24 o 
   0  16   3        3.56        9.16      4.07 o 
   1  16   3        6.92        3.76      2.67 o 
   2  16   3        5.99       16.08      3.24 o 
   1   0   4     1715.31     1603.21     24.97 o 
   2   0   4    30434.87    27970.04    339.63 o 
   3   0   4     1099.07      909.53     18.68 o 
   4   0   4       31.69       19.36      1.77 o 
   5   0   4      252.74      248.60      8.19 o 
   6   0   4      286.63      294.81      9.62 o 
   7   0   4      205.19      218.02      8.37 o 
   8   0   4        1.26        1.99      3.05 o 
   9   0   4      311.18      348.90     15.20 o 
  10   0   4       19.65       45.07      6.67 o 
  11   0   4       12.77       20.15      7.41 o 
  12   0   4        0.74        3.84      5.74 o 
  13   0   4        3.08       -2.19      4.11 o 
   0   1   4       34.12       61.40      2.04 o 
   1   1   4     1613.10     1787.76     14.06 o 
   2   1   4     1605.84     1500.91     13.68 o 
   3   1   4     5886.06     6059.69     48.73 o 
   4   1   4     1210.41     1258.52     14.67 o 
   5   1   4     3098.76     3238.09     31.50 o 
   6   1   4      607.33      640.35     10.89 o 
   7   1   4      192.69      199.34      5.75 o 
   8   1   4      138.51      132.62      6.13 o 
   9   1   4      348.67      336.55     10.57 o 
  10   1   4      129.41      132.38      8.54 o 
  11   1   4      136.20      135.73      8.75 o 
  12   1   4       21.84       20.31      3.65 o 
  13   1   4        2.35        4.85      4.35 o 
   0   2   4    45124.83    46079.91    447.74 o 
   1   2   4     4857.59     4830.39     34.48 o 
   2   2   4      469.75      456.75      8.15 o 
   3   2   4      226.98      172.88      4.46 o 
   4   2   4       74.14       90.00      2.81 o 
   5   2   4      117.11      105.26      3.44 o 
   6   2   4      263.06      291.67      6.43 o 
   7   2   4      439.28      451.29      8.96 o 
   8   2   4      101.30       93.97      5.17 o 
   9   2   4        5.61        9.49      2.74 o 
  10   2   4       60.16       71.39      4.87 o 
  11   2   4       18.91       37.46      5.08 o 
  12   2   4       17.11       16.25      2.67 o 
  13   2   4        6.81        3.16      2.65 o 
   0   3   4      446.15      345.37      6.47 o 
   1   3   4    34503.30    33797.94    325.55 o 
   2   3   4     1811.74     1747.17     19.72 o 
   3   3   4    11301.06    11720.41     68.01 o 
   4   3   4     3073.58     3160.95     26.79 o 
   5   3   4      561.32      477.55      7.90 o 
   6   3   4        1.03        4.95      1.70 o 
   7   3   4      318.18      351.87      8.40 o 
   8   3   4      157.00      167.05      6.99 o 
   9   3   4       81.30       81.75      6.55 o 
  10   3   4       52.18       49.46      4.38 o 
  11   3   4       19.92       27.14      4.23 o 
  12   3   4       19.14       28.87      3.48 o 
  13   3   4       33.72       37.28      4.88 o 
   0   4   4       41.33       28.12      1.73 o 
   1   4   4      212.01      208.68      3.92 o 
   2   4   4      130.94      124.68      2.79 o 
   3   4   4      496.31      451.52      6.09 o 
   4   4   4     1955.24     1893.84     16.67 o 
   5   4   4     1181.12     1238.48     14.27 o 
   6   4   4      602.40      653.66     10.52 o 
   7   4   4      369.11      348.76      8.89 o 
   8   4   4      111.07      116.00      5.72 o 
   9   4   4       29.82       28.02      3.92 o 
  10   4   4      123.97      115.35      6.77 o 
  11   4   4        7.82        8.53      2.91 o 
  12   4   4        0.90        5.40      2.04 o 
  13   4   4        8.21        7.33      2.98 o 
   0   5   4      169.43      191.68      5.64 o 
   1   5   4     1224.47     1218.45     11.60 o 
   2   5   4     2108.89     2155.55     16.21 o 
   3   5   4     1009.62      910.36     10.50 o 
   4   5   4       29.14       16.98      1.19 o 
   5   5   4       77.43       86.11      2.91 o 
   6   5   4      116.83      131.28      4.31 o 
   7   5   4       99.24       93.35      4.52 o 
   8   5   4        4.24        1.03      1.70 o 
   9   5   4       43.05       51.19      4.84 o 
  10   5   4        9.26        5.39      1.79 o 
  11   5   4       36.81       27.83      4.28 o 
  12   5   4       37.93       37.08      4.86 o 
  13   5   4        4.52        3.99      3.44 o 
   0   6   4      319.66      382.26      8.48 o 
   1   6   4      351.84      379.84      6.23 o 
   2   6   4     1087.83     1159.59     11.61 o 
   3   6   4      173.59      171.47      3.81 o 
   4   6   4      623.79      643.30      8.88 o 
   5   6   4        9.29        5.12      0.80 o 
   6   6   4        4.11        9.67      1.45 o 
   7   6   4       55.54       71.02      5.21 o 
   8   6   4       13.52        8.69      3.22 o 
   9   6   4       26.40       18.33      3.39 o 
  10   6   4       69.35       53.91      4.24 o 
  11   6   4       12.83       14.55      3.20 o 
  12   6   4       13.21        8.98      2.92 o 
  13   6   4        1.99       -1.08      2.93 o 
   0   7   4      261.19      263.04      7.33 o 
   1   7   4      242.39      234.09      4.90 o 
   2   7   4      361.65      390.27      6.35 o 
   3   7   4      188.06      209.37      4.84 o 
   4   7   4      291.17      286.92      6.57 o 
   5   7   4       87.40       82.73      3.14 o 
   6   7   4       24.51       25.41      2.25 o 
   7   7   4       24.72       17.99      3.33 o 
   8   7   4        0.06       -0.33      1.57 o 
   9   7   4        4.98        6.54      2.16 o 
  10   7   4       29.42       21.97      3.42 o 
  11   7   4        8.98        4.88      2.15 o 
  12   7   4        0.59        0.72      1.99 o 
   0   8   4       42.74       49.70      4.92 o 
   1   8   4      152.69      157.44      4.52 o 
   2   8   4     1245.79     1270.32     16.07 o 
   3   8   4      449.78      451.69      8.58 o 
   4   8   4      131.23      116.90      4.52 o 
   5   8   4       73.10       74.71      4.05 o 
   6   8   4        7.69        5.85      4.35 o 
   7   8   4       48.09       53.01      5.33 o 
   8   8   4       41.57       37.66      4.08 o 
   9   8   4       11.32       13.10      1.96 o 
  10   8   4        4.95       -0.30      2.23 o 
  11   8   4        1.89       -0.78      3.68 o 
  12   8   4        3.87       -1.63      3.12 o 
   0   9   4       27.45       18.31      5.23 o 
   1   9   4      144.48      149.29      6.36 o 
   2   9   4       55.06       54.52      3.12 o 
   3   9   4      270.28      265.52      8.48 o 
   4   9   4       21.60       20.08      2.65 o 
   5   9   4       64.45       67.24      4.69 o 
   6   9   4        3.38        4.33      1.47 o 
   7   9   4       29.87       21.80      2.79 o 
   8   9   4       13.73        9.54      2.10 o 
   9   9   4       14.77       22.34      3.72 o 
  10   9   4        3.65        4.50      3.05 o 
  11   9   4        0.25       -1.37      3.31 o 
   0  10   4       56.00       56.08      4.31 o 
   1  10   4      215.20      208.20      7.63 o 
   2  10   4        9.32       17.23      1.94 o 
   3  10   4      124.61      113.19      5.83 o 
   4  10   4        1.58       -0.03      1.51 o 
   5  10   4       20.95       23.38      3.39 o 
   6  10   4       13.85       20.05      2.73 o 
   7  10   4       30.35       17.38      3.21 o 
   8  10   4       24.87       26.83      3.68 o 
   9  10   4        1.60        0.81      2.27 o 
  10  10   4        6.56        5.47      6.23 o 
  11  10   4        2.55        4.92      4.77 o 
   0  11   4      171.64      174.88     10.89 o 
   1  11   4      128.73      150.02      7.04 o 
   2  11   4       30.66       38.80      3.33 o 
   3  11   4        1.74        7.17      2.28 o 
   4  11   4        4.48        4.78      3.20 o 
   5  11   4       15.93       22.31      2.96 o 
   6  11   4       42.59       29.05      3.66 o 
   7  11   4        3.51        4.27      3.51 o 
   8  11   4       27.27       20.34      2.81 o 
   9  11   4        2.03        5.42      2.81 o 
  10  11   4        1.76        6.83      3.26 o 
   0  12   4        1.08        0.52      2.12 o 
   1  12   4       87.84       85.77      5.62 o 
   2  12   4      141.75      164.87      8.28 o 
   3  12   4      124.68      133.28      7.45 o 
   4  12   4       77.12       66.86      4.66 o 
   5  12   4       18.28       19.13      2.96 o 
   6  12   4       18.91       18.72      3.70 o 
   7  12   4        5.20        6.28      2.39 o 
   8  12   4       15.74       13.12      2.59 o 
   9  12   4        4.47        3.74      2.67 o 
   0  13   4       43.29       44.14      6.51 o 
   1  13   4        2.74        8.41      2.84 o 
   2  13   4       15.29       14.04      2.64 o 
   3  13   4       33.93       38.45      3.27 o 
   4  13   4       24.63       29.61      2.59 o 
   5  13   4        1.27        4.52      2.28 o 
   6  13   4        2.39        5.63      3.12 o 
   7  13   4       14.60       13.04      2.30 o 
   8  13   4        0.70       -1.05      2.44 o 
   0  14   4       26.05       30.04      4.41 o 
   1  14   4       15.71       16.08      2.98 o 
   2  14   4       30.56       35.99      5.30 o 
   3  14   4        1.80        6.57      4.48 o 
   4  14   4        1.07        5.95      3.14 o 
   5  14   4        0.66       -3.47      3.72 o 
   6  14   4        6.78        0.44      2.80 o 
   7  14   4        9.83        1.81      3.78 o 
   0  15   4        0.61        9.78      5.19 o 
   1  15   4        5.46        5.11      2.79 o 
   2  15   4        4.29        7.10      2.73 o 
   3  15   4        0.30        0.88      2.67 o 
   4  15   4        1.27        1.31      4.17 o 
   5  15   4        2.56       -0.15      3.14 o 
   0  16   4        0.64       11.64      4.00 o 
   1  16   4       19.96       25.77      3.37 o 
   2  16   4        2.18       14.22      3.42 o 
   1   0   5     1686.34     1502.88     27.42 o 
   2   0   5      798.75      931.13     14.39 o 
   3   0   5     4481.26     4271.06     60.84 o 
   4   0   5      303.56      366.75     11.77 o 
   5   0   5       39.02       46.70      7.08 o 
   6   0   5      262.55      338.07     10.57 o 
   7   0   5       90.72      105.85      7.05 o 
   8   0   5       24.96       25.55      3.92 o 
   9   0   5      590.95      619.65     21.57 o 
  10   0   5       19.73       30.88      3.77 o 
  11   0   5       80.12       72.32     11.45 o 
  12   0   5        0.85        0.15      4.82 o 
  13   0   5        1.74        3.26      4.10 o 
   0   1   5     3511.98     3619.90     58.63 o 
   1   1   5    19652.09    19270.54    152.56 o 
   2   1   5     2131.69     1939.94     16.97 o 
   3   1   5    10544.46     9859.11     90.63 o 
   4   1   5     2484.30     2496.35     24.81 o 
   5   1   5      429.51      418.84      7.92 o 
   6   1   5       37.81       34.17      2.01 o 
   7   1   5       47.86       63.58      3.03 o 
   8   1   5       39.06       41.51      3.38 o 
   9   1   5      532.59      557.18     14.32 o 
  10   1   5      101.97      112.85      8.55 o 
  11   1   5       16.02       14.83      3.17 o 
  12   1   5        0.69        1.63      2.64 o 
  13   1   5        3.26        1.51      1.99 o 
   0   2   5    13543.57    13319.92    116.64 o 
   1   2   5     8039.15     7831.38     51.76 o 
   2   2   5    35007.21    35479.92    452.28 o 
   3   2   5     1061.80     1009.96     11.74 o 
   4   2   5      816.17      940.97     12.20 o 
   5   2   5     1232.89     1261.30     14.55 o 
   6   2   5      401.76      399.23      7.73 o 
   7   2   5      140.63      138.99      4.63 o 
   8   2   5       72.90       74.37      3.87 o 
   9   2   5      113.53       96.11      6.73 o 
  10   2   5      146.41      151.20      7.72 o 
  11   2   5      104.77      115.37      7.84 o 
  12   2   5        7.85        3.24      2.53 o 
  13   2   5        5.54        1.61      4.70 o 
   0   3   5     7985.64     8126.04     67.52 o 
   1   3   5    14261.47    14425.84     78.97 o 
   2   3   5     3581.28     3540.80     27.50 o 
   3   3   5     2022.94     2015.32     17.56 o 
   4   3   5      348.95      342.11      7.42 o 
   5   3   5     2479.14     2717.86     26.82 o 
   6   3   5      428.06      458.58      9.22 o 
   7   3   5     1047.38     1110.92     16.50 o 
   8   3   5        5.77        6.50      1.50 o 
   9   3   5      103.50      106.17      5.46 o 
  10   3   5       29.01       28.79      5.42 o 
  11   3   5       25.78       34.92      4.63 o 
  12   3   5        2.05        5.22      6.26 o 
  13   3   5       15.14        9.47      3.74 o 
   0   4   5      577.44      471.18      8.76 o 
   1   4   5      279.83      277.12      4.37 o 
   2   4   5     3580.96     3600.25     27.27 o 
   3   4   5      387.88      381.93      5.84 o 
   4   4   5     1354.17     1371.78     12.71 o 
   5   4   5     1793.30     1955.68     20.41 o 
   6   4   5      198.84      203.15      5.93 o 
   7   4   5      254.29      266.48      8.18 o 
   8   4   5      307.10      294.49      9.72 o 
   9   4   5        4.43        7.60      3.00 o 
  10   4   5       10.57        8.59      2.00 o 
  11   4   5       16.02       21.20      3.52 o 
  12   4   5       34.95       23.04      4.67 o 
  13   4   5        5.26       -2.64      2.64 o 
   0   5   5      430.43      441.31      8.29 o 
   1   5   5      361.88      364.59      5.48 o 
   2   5   5        9.47       14.48      1.14 o 
   3   5   5      628.95      665.75      8.08 o 
   4   5   5      158.32      148.48      3.65 o 
   5   5   5      274.23      265.87      5.44 o 
   6   5   5      266.76      257.71      7.30 o 
   7   5   5      237.36      256.68      8.82 o 
   8   5   5      148.32      147.69      6.71 o 
   9   5   5       32.97       39.81      4.31 o 
  10   5   5       25.48       16.67      3.62 o 
  11   5   5       11.69        7.91      2.06 o 
  12   5   5        0.38        2.13      3.04 o 
  13   5   5        7.71        0.73      2.98 o 
   0   6   5      620.07      575.18     11.45 o 
   1   6   5      686.92      680.02      8.36 o 
   2   6   5      521.24      514.22      7.22 o 
   3   6   5     1166.36     1252.75     12.10 o 
   4   6   5      156.39      154.95      3.89 o 
   5   6   5        5.27        9.57      1.13 o 
   6   6   5       83.32       88.88      4.07 o 
   7   6   5       34.65       30.56      2.90 o 
   8   6   5       89.51       90.26      5.90 o 
   9   6   5        1.67        6.38      1.99 o 
  10   6   5       28.02       23.40      3.55 o 
  11   6   5       14.02       13.87      2.72 o 
  12   6   5        4.80        1.56      2.06 o 
   0   7   5      184.83      179.51      5.90 o 
   1   7   5      953.71     1008.73     12.19 o 
   2   7   5      722.12      763.67     10.05 o 
   3   7   5      195.15      197.93      4.65 o 
   4   7   5       34.52       26.55      2.01 o 
   5   7   5      344.45      342.23      8.14 o 
   6   7   5        7.28        0.67      1.17 o 
   7   7   5       19.62        9.16      2.23 o 
   8   7   5       38.68       50.54      5.54 o 
   9   7   5        7.69        0.51      1.54 o 
  10   7   5        4.57       -0.35      1.65 o 
  11   7   5        3.90       -2.09      2.09 o 
  12   7   5       19.27       19.54      3.23 o 
   0   8   5       82.00       75.11      4.07 o 
   1   8   5       68.14       75.85      3.04 o 
   2   8   5      101.43      126.46      4.31 o 
   3   8   5      177.22      192.00      6.40 o 
   4   8   5       38.36       40.97      2.24 o 
   5   8   5        6.53        2.95      1.52 o 
   6   8   5       30.43       33.12      4.04 o 
   7   8   5       62.90       51.18      4.82 o 
   8   8   5       23.18       11.55      2.02 o 
   9   8   5        4.50        5.53      2.01 o 
  10   8   5        9.51       13.31      2.93 o 
  11   8   5        1.61        3.03      6.08 o 
  12   8   5        7.78       21.93      3.52 o 
   0   9   5      899.77      953.05     23.46 o 
   1   9   5      540.68      528.79     11.76 o 
   2   9   5      139.41      136.20      5.46 o 
   3   9   5       11.71        8.18      1.69 o 
   4   9   5       36.06       28.20      2.89 o 
   5   9   5       10.47        9.94      1.53 o 
   6   9   5       34.64       42.14      5.06 o 
   7   9   5       61.40       53.50      5.54 o 
   8   9   5        8.16        7.14      3.07 o 
   9   9   5       10.90        2.66      3.03 o 
  10   9   5        5.06        8.03      3.62 o 
  11   9   5        5.75        2.34      2.97 o 
   0  10   5       20.69       19.69      3.85 o 
   1  10   5       93.26      106.82      5.33 o 
   2  10   5      191.54      178.36      7.70 o 
   3  10   5       21.60       13.18      1.87 o 
   4  10   5       88.57       89.60      5.10 o 
   5  10   5       10.94       13.23      2.45 o 
   6  10   5        3.65        1.99      1.90 o 
   7  10   5        0.74       12.44      5.84 o 
   8  10   5       40.47       34.73      4.82 o 
   9  10   5        7.86        6.97      3.57 o 
  10  10   5        6.20        0.16      3.58 o 
   0  11   5       80.86       62.91      6.29 o 
   1  11   5       98.79      103.21      5.59 o 
   2  11   5      216.68      205.38      9.16 o 
   3  11   5      297.71      304.78     12.09 o 
   4  11   5       74.17       66.41      4.77 o 
   5  11   5       36.92       33.15      3.36 o 
   6  11   5        6.41        2.23      2.07 o 
   7  11   5        9.74       11.41      2.45 o 
   8  11   5       21.60       11.67      3.02 o 
   9  11   5        8.52       13.55      3.25 o 
  10  11   5        4.39        2.45      2.99 o 
   0  12   5        4.54        5.76      2.20 o 
   1  12   5       23.00       19.30      2.72 o 
   2  12   5      159.58      153.82      8.24 o 
   3  12   5       10.28       10.84      2.05 o 
   4  12   5       30.85       35.47      3.03 o 
   5  12   5       76.29       71.22      5.83 o 
   6  12   5       10.95       14.07      2.13 o 
   7  12   5       19.13       10.75      3.01 o 
   8  12   5       27.51       30.52      3.31 o 
   9  12   5        0.30       -1.11      3.08 o 
   0  13   5       30.17       28.21      5.27 o 
   1  13   5        1.30        7.08      2.13 o 
   2  13   5       15.57       14.57      2.55 o 
   3  13   5        6.87        5.13      2.41 o 
   4  13   5        1.72        8.10      1.90 o 
   5  13   5       17.56       22.97      3.54 o 
   6  13   5        5.45        2.98      2.60 o 
   7  13   5        4.14       -2.70      2.70 o 
   8  13   5        3.76        7.52      3.32 o 
   0  14   5       81.24       70.60      7.84 o 
   1  14   5        7.76       13.56      2.68 o 
   2  14   5        8.39       13.55      4.07 o 
   3  14   5        0.09       -2.73      2.73 o 
   4  14   5        1.52        4.18      3.24 o 
   5  14   5        2.44        6.58      4.22 o 
   6  14   5        7.83        1.48      2.92 o 
   7  14   5        5.98        1.26      3.76 o 
   0  15   5        4.43        8.45      3.52 o 
   1  15   5        6.42       13.74      2.85 o 
   2  15   5        2.00        7.22      2.48 o 
   3  15   5        8.48       13.80      3.21 o 
   4  15   5        3.30       -5.72      5.72 o 
   5  15   5        0.28       -3.64      4.11 o 
   0  16   5        1.98       14.10      5.55 o 
   1  16   5        0.81        8.95      4.41 o 
   2  16   5        3.77        1.50      3.19 o 
   0   0   6     4652.87     4639.09    293.29 o 
   1   0   6     4416.54     4497.27    100.77 o 
   2   0   6     2579.08     2562.31     35.73 o 
   3   0   6       64.58       49.02      5.95 o 
   4   0   6      481.92      485.13     14.08 o 
   5   0   6       20.99       20.51      2.84 o 
   6   0   6      762.25      718.33     16.64 o 
   7   0   6     1045.72     1016.51     21.83 o 
   8   0   6      497.97      504.06     18.49 o 
   9   0   6       25.55       41.03      4.54 o 
  10   0   6      200.13      196.84     11.36 o 
  11   0   6       31.38       34.19      7.09 o 
  12   0   6        2.70       -0.06      2.45 o 
  13   0   6        0.42        4.23      4.21 o 
   0   1   6      740.87      781.95     12.00 o 
   1   1   6    24686.95    25080.30    221.60 o 
   2   1   6     5152.19     4883.06     36.12 o 
   3   1   6      297.74      355.83      6.52 o 
   4   1   6      549.51      572.95      8.98 o 
   5   1   6     3736.96     3923.55     36.76 o 
   6   1   6      269.13      271.09      6.72 o 
   7   1   6       34.82       35.68      2.09 o 
   8   1   6       25.05       33.31      3.37 o 
   9   1   6      217.92      223.59      8.60 o 
  10   1   6        2.41        6.45      1.66 o 
  11   1   6       34.76       38.34      4.25 o 
  12   1   6        3.83        1.50      2.51 o 
  13   1   6        1.83        4.03      2.88 o 
   0   2   6      632.45      632.19     10.03 o 
   1   2   6     1137.74     1048.08      9.72 o 
   2   2   6     3244.50     3278.03     28.88 o 
   3   2   6      290.05      334.43      5.52 o 
   4   2   6     1703.91     1841.74     19.13 o 
   5   2   6     1375.81     1357.45     15.12 o 
   6   2   6      325.91      378.39      7.17 o 
   7   2   6      121.88      117.73      4.02 o 
   8   2   6      205.36      200.25      6.55 o 
   9   2   6      423.72      424.63     12.43 o 
  10   2   6       25.08       19.62      3.46 o 
  11   2   6       74.30       75.91      5.98 o 
  12   2   6        0.93       -0.97      1.83 o 
  13   2   6        7.96        3.56      2.04 o 
   0   3   6     8270.26     8049.00     73.85 o 
   1   3   6     3162.65     3278.40     24.33 o 
   2   3   6      519.74      489.62      6.48 o 
   3   3   6       46.32       64.07      2.26 o 
   4   3   6     1207.02     1170.79     15.42 o 
   5   3   6       91.90       98.70      3.43 o 
   6   3   6      193.26      183.97      5.43 o 
   7   3   6      448.04      405.84     10.16 o 
   8   3   6        6.22        6.20      1.27 o 
   9   3   6      195.69      196.77      8.02 o 
  10   3   6        0.36        5.94      2.03 o 
  11   3   6       27.93       37.53      4.78 o 
  12   3   6        8.35       17.00      6.00 o 
  13   3   6        6.96        4.78      2.88 o 
   0   4   6     7152.55     7192.36     95.88 o 
   1   4   6       83.79       88.28      2.26 o 
   2   4   6     5177.01     5199.66     34.81 o 
   3   4   6     1903.52     1724.96     16.30 o 
   4   4   6      158.49      180.70      4.35 o 
   5   4   6      329.97      344.86      6.88 o 
   6   4   6      624.60      619.84     11.15 o 
   7   4   6       50.59       55.45      3.49 o 
   8   4   6       58.54       60.74      4.29 o 
   9   4   6      257.79      243.56     10.31 o 
  10   4   6      175.13      178.45      8.69 o 
  11   4   6        0.48        5.66      2.30 o 
  12   4   6       18.16       26.37      3.97 o 
  13   4   6        2.40        0.43      2.24 o 
   0   5   6        0.27        0.00      0.48 o 
   1   5   6     1840.05     1799.61     15.17 o 
   2   5   6      348.21      359.47      5.93 o 
   3   5   6     2345.77     2429.74     19.73 o 
   4   5   6       71.25       66.13      2.20 o 
   5   5   6        9.06        3.03      0.97 o 
   6   5   6      176.42      173.97      5.81 o 
   7   5   6      135.40      119.71      5.77 o 
   8   5   6        4.62        4.77      1.94 o 
   9   5   6        7.59        2.32      1.81 o 
  10   5   6        7.61        7.10      2.03 o 
  11   5   6       16.66        9.94      2.45 o 
  12   5   6        2.45        3.05      2.03 o 
  13   5   6       16.27       19.02      3.88 o 
   0   6   6      842.85      869.09     13.50 o 
   1   6   6      288.67      306.68      5.39 o 
   2   6   6      298.10      304.69      5.28 o 
   3   6   6      418.70      417.75      6.29 o 
   4   6   6      898.16      961.81     11.05 o 
   5   6   6       50.45       44.46      2.51 o 
   6   6   6      180.94      174.45      5.91 o 
   7   6   6       30.39       25.67      2.75 o 
   8   6   6      124.58      107.68      6.55 o 
   9   6   6        1.52        3.09      1.59 o 
  10   6   6       56.09       47.00      3.43 o 
  11   6   6        6.04        6.52      2.32 o 
  12   6   6       22.51        8.71      3.34 o 
   0   7   6       92.27       86.32      4.27 o 
   1   7   6      418.91      439.76      6.89 o 
   2   7   6       86.05       93.44      2.85 o 
   3   7   6      305.71      318.32      6.90 o 
   4   7   6      276.18      298.87      6.47 o 
   5   7   6       10.42       19.38      1.61 o 
   6   7   6        0.33        4.82      1.48 o 
   7   7   6        0.30       -0.19      1.23 o 
   8   7   6       13.92       10.53      2.32 o 
   9   7   6      111.61       93.10      5.86 o 
  10   7   6        1.03        1.62      2.28 o 
  11   7   6        1.14        1.01      2.36 o 
  12   7   6       19.53       16.45      2.77 o 
   0   8   6       21.65       14.97      2.09 o 
   1   8   6      369.25      380.20      8.69 o 
   2   8   6      597.37      616.87     11.54 o 
   3   8   6       39.13       25.91      2.13 o 
   4   8   6      301.76      294.83      8.21 o 
   5   8   6       33.60       29.89      2.20 o 
   6   8   6       20.38       19.78      3.06 o 
   7   8   6       23.08       11.15      3.38 o 
   8   8   6        5.68        0.52      1.76 o 
   9   8   6        9.01        5.54      1.79 o 
  10   8   6        5.02        1.28      2.58 o 
  11   8   6        5.25        2.58      7.60 o 
  12   8   6        0.27       -1.46      3.65 o 
   0   9   6      201.64      175.44      8.83 o 
   1   9   6      368.72      371.87      9.00 o 
   2   9   6      161.91      169.76      5.65 o 
   3   9   6      324.13      330.98      9.68 o 
   4   9   6        2.76        3.82      1.25 o 
   5   9   6       15.76       10.42      1.87 o 
   6   9   6       94.23       77.18      6.36 o 
   7   9   6        3.36        0.05      1.93 o 
   8   9   6        9.60        5.38      2.09 o 
   9   9   6       33.09       38.41      5.46 o 
  10   9   6        2.34        2.68      2.85 o 
  11   9   6       31.33       14.57      3.21 o 
   0  10   6       99.58      115.77      6.83 o 
   1  10   6      219.21      223.54      7.83 o 
   2  10   6       32.88       30.74      3.91 o 
   3  10   6       97.10       90.55      5.21 o 
   4  10   6      122.34      121.17      6.08 o 
   5  10   6       26.72       21.55      4.34 o 
   6  10   6       30.18       22.26      3.83 o 
   7  10   6       12.10       15.40      3.03 o 
   8  10   6        6.10        1.50      2.75 o 
   9  10   6       11.85       19.89      3.27 o 
  10  10   6        2.19        1.86      3.60 o 
   0  11   6       10.39       11.47      3.08 o 
   1  11   6      141.42      138.09      6.84 o 
   2  11   6       64.70       66.89      5.36 o 
   3  11   6       84.94       85.22      4.98 o 
   4  11   6       28.16       24.44      3.26 o 
   5  11   6        9.91        4.75      2.96 o 
   6  11   6        5.97       12.39      2.46 o 
   7  11   6       85.41       77.97      6.04 o 
   8  11   6        5.19       12.16      2.65 o 
   9  11   6       21.40       19.91      3.40 o 
  10  11   6        1.60        6.14      3.62 o 
   0  12   6      132.95      131.74      9.45 o 
   1  12   6       13.53       13.72      2.02 o 
   2  12   6       24.78       25.42      2.61 o 
   3  12   6        1.77        7.48      2.13 o 
   4  12   6        2.12        0.75      1.60 o 
   5  12   6       10.99        9.98      3.48 o 
   6  12   6       17.68       15.03      3.44 o 
   7  12   6        5.61       11.44      2.47 o 
   8  12   6        3.01       -1.57      3.31 o 
   9  12   6       10.08        8.22      3.92 o 
   0  13   6        6.43        7.43      2.53 o 
   1  13   6       21.08       28.31      2.80 o 
   2  13   6       75.79       82.43      4.93 o 
   3  13   6       22.16       12.51      2.52 o 
   4  13   6       28.38       34.65      3.65 o 
   5  13   6        3.20       -0.03      2.01 o 
   6  13   6       31.84       38.47      3.58 o 
   7  13   6       30.93       38.01      3.84 o 
   8  13   6       15.93       30.78      3.59 o 
   0  14   6       11.61       19.41      5.97 o 
   1  14   6        0.02       -0.32      2.31 o 
   2  14   6       14.92       20.41      3.64 o 
   3  14   6        0.70        4.24      2.10 o 
   4  14   6        1.34        2.16      2.51 o 
   5  14   6        2.02        1.65      2.49 o 
   6  14   6        2.49        3.55      3.67 o 
   0  15   6        3.33       -1.22      3.41 o 
   1  15   6        4.01        3.37      2.51 o 
   2  15   6        1.42        7.07      3.46 o 
   3  15   6        9.24       27.73      7.81 o 
   4  15   6        3.15        7.08      3.07 o 
   5  15   6        0.97       -3.16      3.16 o 
   0  16   6        2.98       -1.42      3.90 o 
   1  16   6        9.43       19.78      4.07 o 
   2  16   6        7.56        3.28      9.49 o 
   1   0   7       19.30       22.39      2.23 o 
   2   0   7    11605.56    11389.72    173.17 o 
   3   0   7     2829.12     2664.44     34.92 o 
   4   0   7     1194.34     1123.42     35.75 o 
   5   0   7      785.76      802.65     15.85 o 
   6   0   7      166.95      188.99      7.50 o 
   7   0   7      176.13      209.25      8.43 o 
   8   0   7      338.01      360.36     15.15 o 
   9   0   7       26.84       36.47      5.69 o 
  10   0   7       33.01       45.24      7.76 o 
  11   0   7        0.48       -3.84      3.84 o 
  12   0   7        0.01        0.33      6.15 o 
  13   0   7        1.34       -0.81      3.38 o 
   0   1   7      345.65      306.55      6.75 o 
   1   1   7      756.29      775.41      7.71 o 
   2   1   7      781.27      709.08      8.83 o 
   3   1   7     5011.86     4934.83     41.41 o 
   4   1   7       75.46       74.80      3.15 o 
   5   1   7     4300.57     4722.05     43.01 o 
   6   1   7      384.59      397.76      7.88 o 
   7   1   7      953.75     1091.61     16.37 o 
   8   1   7       46.27       40.86      2.88 o 
   9   1   7       42.38       33.46      3.63 o 
  10   1   7      189.33      181.43      7.71 o 
  11   1   7        4.95        7.80      2.41 o 
  12   1   7       10.38       18.22      3.18 o 
  13   1   7        0.30        3.67      2.30 o 
   0   2   7     8141.30     8567.08     94.01 o 
   1   2   7     4579.69     4449.34     33.94 o 
   2   2   7     1430.01     1281.15     11.67 o 
   3   2   7      819.92      905.92     11.12 o 
   4   2   7     1908.38     1885.94     19.35 o 
   5   2   7      945.07      888.08     12.12 o 
   6   2   7      332.60      332.79      6.61 o 
   7   2   7       80.82       82.87      3.53 o 
   8   2   7        1.82        5.31      2.17 o 
   9   2   7       48.32       53.67      3.74 o 
  10   2   7       16.48       17.92      2.44 o 
  11   2   7       10.00       18.99      3.46 o 
  12   2   7        0.80        4.29      2.87 o 
  13   2   7        5.91        6.12      3.46 o 
   0   3   7      201.10      178.69      4.45 o 
   1   3   7     6799.40     7391.42     48.60 o 
   2   3   7      675.18      665.58      8.18 o 
   3   3   7     1574.97     1685.85     16.90 o 
   4   3   7      402.93      419.76      7.39 o 
   5   3   7      668.29      696.98     11.98 o 
   6   3   7      321.11      325.77      7.38 o 
   7   3   7       29.89       26.17      2.13 o 
   8   3   7      421.76      445.63     11.27 o 
   9   3   7      145.56      136.39      6.44 o 
  10   3   7       27.08       32.21      3.28 o 
  11   3   7       26.20       15.72      3.11 o 
  12   3   7       11.44        5.64      2.01 o 
  13   3   7       10.69       11.40      2.78 o 
   0   4   7      550.54      541.12      9.21 o 
   1   4   7      420.08      363.84      5.11 o 
   2   4   7     1719.64     1783.75     16.13 o 
   3   4   7     1308.28     1246.60     14.03 o 
   4   4   7      378.62      385.60      6.83 o 
   5   4   7       62.52       61.82      2.92 o 
   6   4   7      350.00      344.39      8.18 o 
   7   4   7        2.39        6.28      1.18 o 
   8   4   7      135.36      138.94      6.44 o 
   9   4   7       23.05       36.58      2.90 o 
  10   4   7       14.24       16.07      2.54 o 
  11   4   7        6.00        4.43      1.85 o 
  12   4   7        7.26        5.15      1.95 o 
  13   4   7       16.38       22.29      3.46 o 
   0   5   7      197.97      229.59      6.30 o 
   1   5   7     4357.16     4520.33     30.08 o 
   2   5   7     1069.18      931.42     10.66 o 
   3   5   7     3228.13     3228.19     26.70 o 
   4   5   7      754.96      725.00      9.82 o 
   5   5   7      747.16      741.48     11.71 o 
   6   5   7       53.43       64.45      3.63 o 
   7   5   7       64.24       58.01      3.48 o 
   8   5   7      118.26      116.28      5.75 o 
   9   5   7       45.59       47.86      3.86 o 
  10   5   7       53.09       39.03      4.12 o 
  11   5   7       32.94       19.36      2.50 o 
  12   5   7        7.09        0.74      2.21 o 
  13   5   7       10.69        4.25      5.24 o 
   0   6   7      297.34      299.53      7.11 o 
   1   6   7       51.11       39.81      1.69 o 
   2   6   7       36.04       22.16      1.28 o 
   3   6   7      555.81      528.95      7.76 o 
   4   6   7      148.34      171.46      4.38 o 
   5   6   7      216.06      208.77      5.57 o 
   6   6   7       21.14       16.51      2.54 o 
   7   6   7       32.85       33.96      5.56 o 
   8   6   7        0.84        1.50      1.31 o 
   9   6   7        9.96        4.74      1.93 o 
  10   6   7       19.04       25.27      2.62 o 
  11   6   7       21.06       26.00      4.01 o 
  12   6   7       18.35       28.30      4.06 o 
   0   7   7       14.69       20.92      2.17 o 
   1   7   7     1539.53     1568.46     15.38 o 
   2   7   7     1214.56     1231.01     12.85 o 
   3   7   7      299.89      307.05      6.68 o 
   4   7   7      231.69      219.94      6.09 o 
   5   7   7      389.71      363.89      9.90 o 
   6   7   7       23.08       30.99      3.82 o 
   7   7   7        7.15        6.85      2.09 o 
   8   7   7       34.26       30.41      4.06 o 
   9   7   7       29.23       29.21      3.77 o 
  10   7   7       20.81       23.20      3.24 o 
  11   7   7        8.83        8.37      2.76 o 
  12   7   7        0.79        6.63      3.42 o 
   0   8   7       39.21       37.69      3.34 o 
   1   8   7      333.79      348.43      8.19 o 
   2   8   7      465.95      472.80      9.34 o 
   3   8   7      119.52      130.50      5.07 o 
   4   8   7      234.77      241.62      7.19 o 
   5   8   7       93.47       91.39      5.65 o 
   6   8   7       39.07       34.55      3.64 o 
   7   8   7        5.22        4.03      2.02 o 
   8   8   7       22.70       17.81      2.85 o 
   9   8   7        0.87        2.02      2.20 o 
  10   8   7        3.88        6.61      2.54 o 
  11   8   7        2.49        6.59      4.57 o 
  12   8   7       24.59       34.44      5.50 o 
   0   9   7       75.20       84.16      4.99 o 
   1   9   7       20.30       14.97      1.19 o 
   2   9   7      548.79      532.50     13.50 o 
   3   9   7       83.78       93.37      4.14 o 
   4   9   7      139.04      138.67      6.28 o 
   5   9   7        7.69        3.97      1.99 o 
   6   9   7        0.34       -0.03      3.13 o 
   7   9   7        5.19        5.09      2.20 o 
   8   9   7       47.84       57.08      5.54 o 
   9   9   7        4.96       12.65      2.60 o 
  10   9   7        3.46       11.65      7.14 o 
  11   9   7        2.05       -0.23      2.25 o 
   0  10   7       76.85       83.66      7.09 o 
   1  10   7       55.81       51.28      4.00 o 
   2  10   7      248.89      233.04      8.95 o 
   3  10   7      175.72      175.07      7.54 o 
   4  10   7      416.19      424.66     12.53 o 
   5  10   7       21.95       18.27      3.48 o 
   6  10   7       15.83       11.26      2.59 o 
   7  10   7       10.40        2.94      4.35 o 
   8  10   7       62.88       54.37      4.73 o 
   9  10   7        4.85        0.48      4.20 o 
  10  10   7       22.00       13.02      4.22 o 
   0  11   7      103.93      109.82      8.48 o 
   1  11   7      327.98      335.18     12.21 o 
   2  11   7       92.53       93.97      5.31 o 
   3  11   7       11.91       13.57      2.49 o 
   4  11   7        3.14        1.80      1.80 o 
   5  11   7       14.39       17.24      3.72 o 
   6  11   7       14.03        4.93      3.03 o 
   7  11   7        2.72        4.43      1.85 o 
   8  11   7       26.18       29.98      4.92 o 
   9  11   7        1.84        1.84      4.02 o 
  10  11   7       16.41       13.82      5.32 o 
   0  12   7        6.83        8.67      3.50 o 
   1  12   7       45.59       40.81      3.44 o 
   2  12   7       59.26       57.81      4.11 o 
   3  12   7       67.67       64.43      6.16 o 
   4  12   7       11.00       12.15      2.97 o 
   5  12   7        5.73        6.83      2.32 o 
   6  12   7       36.28       28.47      4.23 o 
   7  12   7       22.95       28.78      3.76 o 
   8  12   7       22.84       30.76      3.41 o 
   9  12   7        2.97        3.00      2.31 o 
   0  13   7       32.11       36.89      3.95 o 
   1  13   7        7.40       10.85      1.97 o 
   2  13   7        2.35        5.86      1.77 o 
   3  13   7        3.88       -0.32      2.24 o 
   4  13   7        1.48        4.86      2.95 o 
   5  13   7        0.95        2.66      2.43 o 
   6  13   7        2.19        4.05      2.65 o 
   7  13   7        5.42        5.23      2.30 o 
   8  13   7        4.90        5.88      2.99 o 
   0  14   7        0.66        3.44      3.53 o 
   1  14   7       11.94       14.98      2.25 o 
   2  14   7        7.74       11.44      2.50 o 
   3  14   7        7.20       12.33      2.45 o 
   4  14   7       10.07        8.22      2.74 o 
   5  14   7        4.17        7.80      4.77 o 
   6  14   7        5.17        8.58      2.50 o 
   0  15   7        1.07       -0.11      3.48 o 
   1  15   7        8.32       10.16      2.82 o 
   2  15   7        2.39        2.47      2.91 o 
   3  15   7        5.10       18.98      3.70 o 
   4  15   7        0.95        3.19      2.98 o 
   5  15   7        6.20        6.59      7.45 o 
   0  16   7        5.80       10.01      5.45 o 
   1  16   7        0.36        3.89      4.66 o 
   0   0   8    11930.83    12304.31    488.79 o 
   1   0   8      908.50      840.32     14.39 o 
   2   0   8     1494.62     1340.29     19.87 o 
   3   0   8      238.06      190.39      5.76 o 
   4   0   8     2557.16     2656.01     37.22 o 
   5   0   8      737.55      748.95     19.92 o 
   6   0   8     1789.48     1841.73     38.96 o 
   7   0   8     1026.06     1075.93     22.82 o 
   8   0   8        1.99        5.68      5.08 o 
   9   0   8       17.47       27.08      4.98 o 
  10   0   8       91.01       82.24      6.72 o 
  11   0   8        0.26       -2.13      2.32 o 
  12   0   8        2.51        7.97      4.15 o 
  13   0   8        0.05       -2.71      2.71 o 
   0   1   8     2121.36     2072.92     31.19 o 
   1   1   8     9439.35     9727.29     80.68 o 
   2   1   8     1187.89     1171.09     11.93 o 
   3   1   8      481.57      472.81      7.80 o 
   4   1   8     3592.86     3633.75     34.00 o 
   5   1   8     1084.62     1188.00     14.79 o 
   6   1   8       29.81       36.54      2.24 o 
   7   1   8       20.07       23.60      1.71 o 
   8   1   8       50.53       54.87      3.23 o 
   9   1   8       37.26       36.96      3.72 o 
  10   1   8       31.69       35.54      2.92 o 
  11   1   8       27.64       30.95      3.50 o 
  12   1   8        1.91        5.60      2.29 o 
  13   1   8        3.13       11.31      3.15 o 
   0   2   8     3308.56     3439.75     37.83 o 
   1   2   8     1395.32     1345.65     12.30 o 
   2   2   8     2980.25     3250.36     27.61 o 
   3   2   8      245.04      250.75      5.00 o 
   4   2   8     1257.11     1389.94     13.81 o 
   5   2   8     1239.82     1350.88     15.74 o 
   6   2   8      458.48      501.66      9.16 o 
   7   2   8       54.40       52.51      3.71 o 
   8   2   8      698.23      687.06     13.37 o 
   9   2   8      155.49      166.53      7.15 o 
  10   2   8       46.17       41.12      3.70 o 
  11   2   8        2.40        6.14      2.15 o 
  12   2   8        4.92        2.28      2.12 o 
  13   2   8        3.84       11.58      3.07 o 
   0   3   8     3808.33     3836.33     36.93 o 
   1   3   8      864.89      863.11      8.87 o 
   2   3   8      693.86      749.79      8.63 o 
   3   3   8     1055.75     1038.33     11.39 o 
   4   3   8      170.86      193.56      4.93 o 
   5   3   8      720.77      637.60     11.23 o 
   6   3   8      224.11      256.90      7.17 o 
   7   3   8      193.42      211.20      7.24 o 
   8   3   8      240.17      273.92      8.75 o 
   9   3   8       19.55       24.14      3.35 o 
  10   3   8       54.30       57.08      3.66 o 
  11   3   8       16.26       15.28      2.45 o 
  12   3   8       18.24       20.95      4.21 o 
  13   3   8        1.43        2.29      4.14 o 
   0   4   8       95.11      104.06      3.34 o 
   1   4   8       69.02       53.74      2.07 o 
   2   4   8     4292.77     4367.78     31.53 o 
   3   4   8      509.47      503.60      7.66 o 
   4   4   8      499.55      485.12      8.44 o 
   5   4   8       51.05       46.32      2.43 o 
   6   4   8      346.50      368.59     10.25 o 
   7   4   8      201.29      200.47      7.77 o 
   8   4   8      221.15      213.91      8.58 o 
   9   4   8       73.58       59.58      4.39 o 
  10   4   8       21.88       14.20      3.02 o 
  11   4   8       19.03       20.26      2.25 o 
  12   4   8       11.58       16.44      3.21 o 
  13   4   8        0.70       10.32      4.79 o 
   0   5   8      455.18      446.26      9.03 o 
   1   5   8     5838.62     6283.30     39.18 o 
   2   5   8     1077.74     1152.73     12.86 o 
   3   5   8      458.75      426.58      7.76 o 
   4   5   8      377.05      370.37      7.18 o 
   5   5   8      129.28      101.85      3.92 o 
   6   5   8       63.02       52.98      3.48 o 
   7   5   8      336.43      310.54     10.02 o 
   8   5   8      164.70      155.25      7.87 o 
   9   5   8       68.14       69.78      4.72 o 
  10   5   8        3.56        4.75      1.61 o 
  11   5   8       80.57       80.72      5.77 o 
  12   5   8        0.87        4.92      6.07 o 
  13   5   8        3.16        9.89      3.28 o 
   0   6   8      287.75      271.67      6.50 o 
   1   6   8      750.94      790.76      9.36 o 
   2   6   8     1401.41     1383.67     14.02 o 
   3   6   8      227.91      210.32      4.95 o 
   4   6   8     2584.52     2666.98     28.48 o 
   5   6   8      205.08      205.01      7.13 o 
   6   6   8        6.71        6.55      1.35 o 
   7   6   8      323.09      295.04     12.82 o 
   8   6   8      120.89      111.39      7.28 o 
   9   6   8        2.40        5.08      2.28 o 
  10   6   8       65.82       64.99      4.87 o 
  11   6   8       13.57        9.25      2.06 o 
  12   6   8        5.18        1.97      2.42 o 
   0   7   8      653.76      680.97     12.22 o 
   1   7   8      139.76      159.54      3.74 o 
   2   7   8        3.18        4.99      0.68 o 
   3   7   8      445.73      444.45      9.30 o 
   4   7   8      123.56      129.39      5.45 o 
   5   7   8      230.53      264.59     10.31 o 
   6   7   8       42.49       36.68      4.93 o 
   7   7   8       34.72       28.53      3.55 o 
   8   7   8       36.06       36.82      4.83 o 
   9   7   8       12.17        7.57      3.94 o 
  10   7   8       23.75       24.09      3.20 o 
  11   7   8        0.45        4.03      2.58 o 
  12   7   8        0.42        7.49      4.71 o 
   0   8   8        2.73        1.66      1.03 o 
   1   8   8       40.66       41.65      2.48 o 
   2   8   8      408.92      399.84      8.85 o 
   3   8   8      101.88      103.81      4.37 o 
   4   8   8       35.18       27.15      2.19 o 
   5   8   8      108.16      109.99      7.34 o 
   6   8   8       13.63       19.75      4.37 o 
   7   8   8        3.60        2.59      2.61 o 
   8   8   8       30.68       25.93      3.54 o 
   9   8   8       16.80       22.93      3.76 o 
  10   8   8        8.02        6.52      3.19 o 
  11   8   8        3.48       -0.26      3.95 o 
   0   9   8       40.48       29.80      2.70 o 
   1   9   8      120.23      126.64      5.39 o 
   2   9   8      106.33      110.12      4.56 o 
   3   9   8      323.05      307.15      8.54 o 
   4   9   8      149.40      146.01      7.35 o 
   5   9   8      333.58      346.10     14.36 o 
   6   9   8       28.39       28.01      3.93 o 
   7   9   8        2.35        3.38      2.20 o 
   8   9   8       21.34       20.31      3.81 o 
   9   9   8       10.92        6.15      2.34 o 
  10   9   8        5.74        5.37      2.15 o 
  11   9   8        9.76        6.34      4.81 o 
   0  10   8      222.17      223.92     12.09 o 
   1  10   8       28.84       37.96      3.90 o 
   2  10   8      147.07      153.53      6.99 o 
   3  10   8      134.66      138.28      7.02 o 
   4  10   8        1.56        5.45      1.77 o 
   5  10   8       52.95       44.71      4.24 o 
   6  10   8       44.92       50.09      5.26 o 
   7  10   8       46.53       47.16      4.81 o 
   8  10   8       26.11       23.16      3.17 o 
   9  10   8        4.39       11.86      2.42 o 
  10  10   8       22.52       26.57      4.90 o 
   0  11   8      226.99      247.93     13.48 o 
   1  11   8      177.38      195.13      8.28 o 
   2  11   8       84.05       70.15      4.46 o 
   3  11   8       52.38       53.24      3.69 o 
   4  11   8       49.80       41.69      3.66 o 
   5  11   8       54.66       56.03      5.44 o 
   6  11   8       21.68       26.56      4.30 o 
   7  11   8       40.45       38.19      4.88 o 
   8  11   8        8.93        7.28      3.62 o 
   9  11   8        4.49       10.11      3.78 o 
   0  12   8       12.96       14.56      3.07 o 
   1  12   8       72.24       77.30      4.58 o 
   2  12   8       38.87       45.77      3.60 o 
   3  12   8       14.49        9.83      2.69 o 
   4  12   8        0.06       -2.67      2.84 o 
   5  12   8       11.65       11.02      3.42 o 
   6  12   8        2.70        3.05      3.79 o 
   7  12   8        4.54        0.24      3.84 o 
   8  12   8       11.11       10.25      2.31 o 
   9  12   8       23.17       25.22      4.59 o 
   0  13   8       57.78       44.03      5.09 o 
   1  13   8       20.40       20.57      1.92 o 
   2  13   8        9.54       10.26      2.11 o 
   3  13   8        0.78       -1.90      1.92 o 
   4  13   8        3.78        8.26      2.19 o 
   5  13   8        5.03        6.90      2.77 o 
   6  13   8       10.92       14.97      2.63 o 
   7  13   8        8.09       10.10      2.37 o 
   8  13   8       21.80       29.69      2.82 o 
   0  14   8        1.02        0.34      3.06 o 
   1  14   8        1.12        4.66      2.01 o 
   2  14   8        2.17        4.12      2.03 o 
   3  14   8        2.54        3.75      4.65 o 
   4  14   8       11.44       10.98      2.27 o 
   5  14   8        1.70        2.01      3.00 o 
   6  14   8        5.87       16.88      3.51 o 
   0  15   8        1.98       -4.92      4.92 o 
   1  15   8        7.09        4.89      3.78 o 
   2  15   8        7.78        9.60      3.76 o 
   3  15   8        0.70       -1.26      7.51 o 
   4  15   8        5.85       11.88      3.18 o 
   0  16   8        0.14        0.08      5.80 o 
   1   0   9     1625.79     1549.64     25.07 o 
   2   0   9       73.61       74.50      3.83 o 
   3   0   9      276.74      273.98      8.25 o 
   4   0   9     1878.08     2098.04     31.11 o 
   5   0   9      196.49      200.46      8.02 o 
   6   0   9      697.85      755.57     21.23 o 
   7   0   9        0.23        1.82      1.22 o 
   8   0   9       60.26       72.81      4.98 o 
   9   0   9      238.02      242.74     12.60 o 
  10   0   9        0.37        1.42      2.75 o 
  11   0   9        0.19        0.38      2.02 o 
  12   0   9        5.80        2.76      4.44 o 
  13   0   9        2.38        6.58      4.15 o 
   0   1   9      674.73      623.26     14.82 o 
   1   1   9     5210.38     5116.74     43.30 o 
   2   1   9     2085.99     1956.37     17.42 o 
   3   1   9     3679.18     3511.84     29.30 o 
   4   1   9       57.37       57.38      2.26 o 
   5   1   9      165.67      203.77      5.82 o 
   6   1   9      287.23      290.43      6.85 o 
   7   1   9      174.25      184.72      5.88 o 
   8   1   9        1.21       -0.31      1.46 o 
   9   1   9       40.75       31.41      3.27 o 
  10   1   9        0.35       -0.63      1.77 o 
  11   1   9        3.67        8.93      1.56 o 
  12   1   9        9.61        4.24      3.22 o 
  13   1   9        0.25        4.28      3.04 o 
   0   2   9       17.09       26.54      1.73 o 
   1   2   9       67.03       66.92      1.82 o 
   2   2   9     1834.94     1826.25     17.64 o 
   3   2   9     1276.67     1297.94     13.72 o 
   4   2   9     1353.10     1268.66     15.18 o 
   5   2   9      171.25      172.13      4.55 o 
   6   2   9      126.85      139.39      4.65 o 
   7   2   9      369.16      369.17      8.96 o 
   8   2   9      241.44      221.12      8.22 o 
   9   2   9       61.18       55.61      4.73 o 
  10   2   9        7.97        9.09      1.82 o 
  11   2   9       75.24       78.63      5.39 o 
  12   2   9        3.69       11.03      4.11 o 
   0   3   9      391.86      353.09      8.23 o 
   1   3   9      828.26      796.80      8.91 o 
   2   3   9      995.17      975.23      9.26 o 
   3   3   9     1093.54     1105.13     11.82 o 
   4   3   9      195.27      177.46      4.67 o 
   5   3   9      583.31      570.25     10.29 o 
   6   3   9        6.23        5.56      1.15 o 
   7   3   9      297.38      271.68      8.33 o 
   8   3   9      509.26      507.70     13.55 o 
   9   3   9      119.36      124.19      6.93 o 
  10   3   9        0.47        3.41      1.55 o 
  11   3   9       12.09        7.84      2.58 o 
  12   3   9       10.41       12.29      2.82 o 
  13   3   9       16.14       26.81      5.50 o 
   0   4   9    10212.08    10949.21    107.67 o 
   1   4   9      765.64      817.41      9.57 o 
   2   4   9     1759.49     1810.66     16.11 o 
   3   4   9     1361.09     1267.97     13.43 o 
   4   4   9      667.26      617.95      9.07 o 
   5   4   9      321.93      278.18      6.81 o 
   6   4   9       91.64       87.99      4.54 o 
   7   4   9      396.84      425.85     11.67 o 
   8   4   9       30.45       31.56      3.65 o 
   9   4   9       65.49       69.82      5.12 o 
  10   4   9       25.35       16.04      2.14 o 
  11   4   9       22.25       27.54      4.00 o 
  12   4   9       20.47        3.38      2.75 o 
  13   4   9       18.53        9.16      4.60 o 
   0   5   9      522.78      510.91      9.45 o 
   1   5   9      547.08      524.97      6.66 o 
   2   5   9     1197.93     1236.91     13.39 o 
   3   5   9     6140.40     5978.07     43.14 o 
   4   5   9      172.19      157.19      4.62 o 
   5   5   9      416.84      451.89     10.22 o 
   6   5   9      225.79      213.97      9.10 o 
   7   5   9      470.30      477.00     14.65 o 
   8   5   9       70.04       71.54      5.77 o 
   9   5   9       33.72       29.22      3.19 o 
  10   5   9        4.66        8.09      3.31 o 
  11   5   9       16.63       25.68      6.91 o 
  12   5   9        1.77        3.23      2.27 o 
   0   6   9      192.35      212.05      5.36 o 
   1   6   9      669.70      625.91      7.95 o 
   2   6   9      225.58      204.61      4.93 o 
   3   6   9      747.62      742.11     11.36 o 
   4   6   9      496.13      523.18     11.79 o 
   5   6   9       40.38       41.56      3.51 o 
   6   6   9      289.53      290.62     10.91 o 
   7   6   9      219.61      216.08     10.87 o 
   8   6   9        3.77        8.41      3.40 o 
   9   6   9       12.95        7.59      1.82 o 
  10   6   9        9.46        9.82      4.09 o 
  11   6   9       26.04       36.06      4.39 o 
  12   6   9        7.66        3.36      5.19 o 
   0   7   9        3.12        2.92      0.69 o 
   1   7   9        6.88        6.25      0.57 o 
   2   7   9       30.53       30.87      1.85 o 
   3   7   9       82.68       71.33      4.47 o 
   4   7   9      338.83      365.14      9.98 o 
   5   7   9      529.92      481.33     14.61 o 
   6   7   9       54.79       50.05      4.80 o 
   7   7   9      181.66      213.40     10.97 o 
   8   7   9       57.35       56.68      4.62 o 
   9   7   9       11.67       17.05      3.78 o 
  10   7   9        2.70       -2.52      2.52 o 
  11   7   9       48.45       42.79      5.41 o 
  12   7   9        0.12        6.94      3.34 o 
   0   8   9      470.92      473.25     12.81 o 
   1   8   9       25.92       24.50      1.86 o 
   2   8   9       25.06       22.51      2.05 o 
   3   8   9       40.35       27.05      2.13 o 
   4   8   9      369.99      385.16     12.83 o 
   5   8   9      139.94      129.28      8.36 o 
   6   8   9      248.03      275.02     12.57 o 
   7   8   9       42.41       42.88      4.47 o 
   8   8   9        2.69        4.46      2.21 o 
   9   8   9        5.46        8.71      2.60 o 
  10   8   9        1.36        6.24      3.12 o 
  11   8   9        2.84        3.70      3.35 o 
   0   9   9        0.11       -1.14      1.14 o 
   1   9   9       27.57       28.10      2.65 o 
   2   9   9      176.68      179.78      6.51 o 
   3   9   9      397.75      393.78     17.55 o 
   4   9   9       78.78       85.74      6.50 o 
   5   9   9        4.10       12.46      2.43 o 
   6   9   9        4.12       10.13      2.39 o 
   7   9   9      118.89      101.78      6.92 o 
   8   9   9       24.41       17.89      3.16 o 
   9   9   9        9.03        6.81      2.22 o 
  10   9   9        1.44       -2.39      3.26 o 
  11   9   9        2.26       -1.45      3.39 o 
   0  10   9      297.93      326.69     17.95 o 
   1  10   9       65.79       66.66      4.39 o 
   2  10   9       98.63      107.19      5.52 o 
   3  10   9      259.73      257.26     10.49 o 
   4  10   9       22.51       28.00      4.18 o 
   5  10   9       68.74       59.48      5.74 o 
   6  10   9       16.16       18.51      2.57 o 
   7  10   9       32.43       21.50      5.55 o 
   8  10   9       21.59       23.79      3.99 o 
   9  10   9        1.14        4.18      3.41 o 
  10  10   9        5.70        4.37      3.60 o 
   0  11   9      166.90      158.59     10.09 o 
   1  11   9       73.69       72.84      4.62 o 
   2  11   9       32.68       31.66      3.14 o 
   3  11   9      163.61      166.09      8.21 o 
   4  11   9        1.70       -1.25      2.47 o 
   5  11   9       38.41       33.21      4.12 o 
   6  11   9       24.20       24.77      3.25 o 
   7  11   9       30.64       36.10      4.30 o 
   8  11   9        5.80        9.82      2.94 o 
   9  11   9       35.68       34.14      3.58 o 
   0  12   9       61.83       50.14      5.93 o 
   1  12   9       34.62       42.04      3.29 o 
   2  12   9        0.26       -1.52      1.52 o 
   3  12   9       29.78       22.11      3.28 o 
   4  12   9       35.65       40.13      4.15 o 
   5  12   9        8.40        6.06      2.07 o 
   6  12   9        0.90        3.71      2.70 o 
   7  12   9       17.67       28.26      4.59 o 
   8  12   9        0.74       -2.91      2.91 o 
   0  13   9        0.39        4.72      2.07 o 
   1  13   9        3.64        7.36      3.19 o 
   2  13   9        5.30        4.60      1.59 o 
   3  13   9       12.51       18.00      2.56 o 
   4  13   9        3.95        3.56      3.52 o 
   5  13   9        9.76       11.58      2.30 o 
   6  13   9        2.75        2.33      2.67 o 
   7  13   9        4.92       -2.06      2.74 o 
   0  14   9        0.37        2.33      3.66 o 
   1  14   9        3.67       11.56      2.20 o 
   2  14   9        3.39        9.18      3.69 o 
   3  14   9        3.54        1.20      3.02 o 
   4  14   9        5.84        6.98      3.66 o 
   5  14   9        4.11       11.54      3.57 o 
   6  14   9        8.93       15.02      5.38 o 
   0  15   9        0.01        0.83      5.09 o 
   1  15   9        4.08        9.52      5.73 o 
   2  15   9        7.17        2.92      3.17 o 
   3  15   9        3.11        4.78      2.48 o 
   4  15   9        1.77        0.19      4.41 o 
   0   0  10     2451.43     2424.60     46.04 o 
   1   0  10      626.45      669.48      9.95 o 
   2   0  10        8.35        2.21      0.84 o 
   3   0  10      424.02      360.99      9.87 o 
   4   0  10      319.53      317.70      8.46 o 
   5   0  10      171.67      189.76      7.62 o 
   6   0  10       98.88      108.88      7.79 o 
   7   0  10       10.57       15.95      4.10 o 
   8   0  10       60.77       42.82      5.84 o 
   9   0  10      166.08      153.03     12.96 o 
  10   0  10        7.84        4.92      2.40 o 
  11   0  10        8.52       15.06      3.14 o 
  12   0  10        2.82       -2.78      2.78 o 
  13   0  10       17.42       40.63      6.02 o 
   0   1  10      639.06      618.66     13.17 o 
   1   1  10     3820.18     3886.23     27.03 o 
   2   1  10     1032.50     1039.65     11.21 o 
   3   1  10     3484.26     3663.58     30.50 o 
   4   1  10     1021.83     1047.77     14.08 o 
   5   1  10      137.17      192.73      5.48 o 
   6   1  10      142.09      155.00      5.59 o 
   7   1  10      206.46      240.18      7.59 o 
   8   1  10       80.48       72.95      4.39 o 
   9   1  10       97.74       83.86      5.56 o 
  10   1  10        4.23        1.66      1.58 o 
  11   1  10       12.10        6.89      3.28 o 
  12   1  10       14.85       18.31      3.42 o 
  13   1  10        2.34       11.13      5.56 o 
   0   2  10     2155.44     2068.60     23.69 o 
   1   2  10     1376.24     1355.39     11.23 o 
   2   2  10     1183.97     1140.48     11.94 o 
   3   2  10      538.94      570.71      8.86 o 
   4   2  10      105.49      114.82      3.74 o 
   5   2  10      905.49     1019.76     11.79 o 
   6   2  10       54.86       60.51      2.99 o 
   7   2  10       52.43       53.67      3.07 o 
   8   2  10        3.27        4.53      2.64 o 
   9   2  10       22.50       25.93      3.51 o 
  10   2  10       36.69       20.83      3.86 o 
  11   2  10        7.02        9.10      2.87 o 
  12   2  10        3.95        6.43      2.01 o 
  13   2  10        2.99       15.81      3.43 o 
   0   3  10      709.12      718.38     12.71 o 
   1   3  10     3103.12     3263.83     25.36 o 
   2   3  10      190.84      195.87      4.88 o 
   3   3  10       54.18       60.70      2.38 o 
   4   3  10      465.21      469.40      7.58 o 
   5   3  10        6.94        9.61      1.12 o 
   6   3  10      136.10      124.40      4.64 o 
   7   3  10      400.48      366.40      9.72 o 
   8   3  10      973.46      966.54     19.70 o 
   9   3  10      192.60      173.08      8.32 o 
  10   3  10       67.91       57.30      4.48 o 
  11   3  10       24.83       28.19      3.86 o 
  12   3  10       28.31       22.75      2.82 o 
  13   3  10        4.44        4.53      3.88 o 
   0   4  10     4664.58     4925.33     67.33 o 
   1   4  10       28.93       29.88      1.81 o 
   2   4  10     1360.94     1372.82     13.11 o 
   3   4  10      947.05      904.76     10.75 o 
   4   4  10      688.34      754.64     10.21 o 
   5   4  10      209.38      180.43      6.69 o 
   6   4  10       29.69       28.59      4.34 o 
   7   4  10      118.74      137.83      6.54 o 
   8   4  10      315.47      325.39     12.25 o 
   9   4  10       16.24       17.31      2.20 o 
  10   4  10       24.58       18.60      3.82 o 
  11   4  10        7.53        9.51      4.00 o 
  12   4  10        6.84        9.53      2.45 o 
  13   4  10        3.97        1.95      5.72 o 
   0   5  10     1439.67     1494.98     20.50 o 
   1   5  10      459.25      469.44      7.45 o 
   2   5  10      595.03      655.63      8.93 o 
   3   5  10       78.85       93.54      3.00 o 
   4   5  10       17.31       24.12      1.75 o 
   5   5  10      117.56      111.28      5.81 o 
   6   5  10      309.12      319.67     11.17 o 
   7   5  10      106.95      103.39      7.11 o 
   8   5  10      495.23      515.94     17.96 o 
   9   5  10       57.53       54.67      4.10 o 
  10   5  10       35.87       43.26      4.82 o 
  11   5  10       28.13       32.38      3.88 o 
  12   5  10        1.77       -2.92      2.92 o 
   0   6  10      592.83      659.40     11.86 o 
   1   6  10       83.11       83.42      2.52 o 
   2   6  10     1021.16     1123.02     13.35 o 
   3   6  10       89.37       94.16      3.40 o 
   4   6  10      325.82      316.57      9.64 o 
   5   6  10       53.89       58.82      3.73 o 
   6   6  10      281.24      267.91     10.51 o 
   7   6  10       32.00       35.77      4.35 o 
   8   6  10      164.86      148.78      8.94 o 
   9   6  10       11.13        2.98      1.79 o 
  10   6  10       27.63       21.06      3.06 o 
  11   6  10        1.40        9.59      3.35 o 
  12   6  10        6.26        6.52      5.68 o 
   0   7  10       22.85       15.68      1.45 o 
   1   7  10      104.12      110.17      3.48 o 
   2   7  10       84.16       80.40      3.60 o 
   3   7  10      212.58      228.60      8.90 o 
   4   7  10      760.77      774.25     16.70 o 
   5   7  10       63.68       68.63      4.54 o 
   6   7  10      149.14      150.73      9.11 o 
   7   7  10       62.83       64.68      5.95 o 
   8   7  10       20.28       27.04      3.20 o 
   9   7  10       10.50        7.76      3.20 o 
  10   7  10       13.77        7.70      2.68 o 
  11   7  10        2.22        9.19      2.59 o 
  12   7  10        7.91       11.96      3.55 o 
   0   8  10        0.81        1.07      0.78 o 
   1   8  10      102.06       99.92      4.10 o 
   2   8  10       31.48       36.86      2.68 o 
   3   8  10      213.51      194.85      7.58 o 
   4   8  10      900.27      882.15     23.67 o 
   5   8  10      312.05      329.11     13.84 o 
   6   8  10      239.50      253.75     12.21 o 
   7   8  10       47.48       48.37      4.99 o 
   8   8  10       16.89        9.89      2.64 o 
   9   8  10        2.28        0.46      3.70 o 
  10   8  10       33.15       36.38      3.68 o 
  11   8  10        0.77        1.39      3.24 o 
   0   9  10      191.68      177.30      8.34 o 
   1   9  10       48.65       53.26      3.13 o 
   2   9  10      304.16      300.41     12.31 o 
   3   9  10        1.86        7.58      2.02 o 
   4   9  10      391.23      393.90     15.45 o 
   5   9  10      105.80       99.15      8.47 o 
   6   9  10       17.05        6.88      2.13 o 
   7   9  10        7.96        9.74      2.87 o 
   8   9  10       61.59       59.52      6.55 o 
   9   9  10       14.15       20.39      3.34 o 
  10   9  10        2.86       10.87      4.07 o 
  11   9  10        4.41       15.34      3.85 o 
   0  10  10        0.05        1.09      3.04 o 
   1  10  10       12.74       12.61      1.84 o 
   2  10  10       58.01       56.41      5.15 o 
   3  10  10       16.05       16.58      3.16 o 
   4  10  10      341.29      358.85     17.37 o 
   5  10  10       59.41       50.83      5.84 o 
   6  10  10       62.39       56.98      4.52 o 
   7  10  10       18.25       22.22      3.25 o 
   8  10  10       24.57       19.39      3.43 o 
   9  10  10        5.09       11.43      2.91 o 
  10  10  10        4.50        2.62      2.57 o 
   0  11  10       74.47       62.33      7.04 o 
   1  11  10       45.92       47.00      3.40 o 
   2  11  10       76.07       78.82      5.13 o 
   3  11  10        0.41       -1.51      1.51 o 
   4  11  10        0.81        0.17      2.95 o 
   5  11  10       19.57       21.98      4.14 o 
   6  11  10        9.43        1.18      2.76 o 
   7  11  10        1.19        7.33      2.49 o 
   8  11  10        3.10        5.67      2.60 o 
   9  11  10        6.30       12.15      2.79 o 
   0  12  10       27.93       18.14      3.51 o 
   1  12  10       22.55       27.15      3.52 o 
   2  12  10        5.32        5.31      1.67 o 
   3  12  10        0.53        6.54      1.96 o 
   4  12  10        6.38        5.42      3.33 o 
   5  12  10        4.00        8.21      9.04 o 
   6  12  10       11.87       11.98      2.57 o 
   7  12  10       43.22       46.04      4.18 o 
   8  12  10       19.27       21.81      3.79 o 
   0  13  10       19.83       44.10      6.29 o 
   1  13  10        2.87       -0.04      2.06 o 
   2  13  10       21.31       18.32      2.20 o 
   3  13  10        2.89        0.29      2.03 o 
   4  13  10        0.82       16.40      5.16 o 
   5  13  10        4.44        9.13      2.85 o 
   6  13  10        4.73        9.53      3.46 o 
   7  13  10        0.45        2.57      3.37 o 
   0  14  10        5.30        5.89      3.72 o 
   1  14  10       19.58       25.36      2.95 o 
   2  14  10        3.74        1.92      2.69 o 
   3  14  10        6.41        5.40      3.74 o 
   4  14  10        2.24        6.56      2.33 o 
   5  14  10       19.94       14.36      2.91 o 
   6  14  10        1.25       14.72      6.06 o 
   0  15  10        0.76       12.16      4.86 o 
   1  15  10        1.45        6.48      9.04 o 
   2  15  10        0.74        5.13      2.83 o 
   3  15  10        3.82        3.42      4.51 o 
   4  15  10        0.27        1.51      3.02 o 
   1   0  11      249.93      224.00      4.96 o 
   2   0  11      382.45      350.39      7.96 o 
   3   0  11     1068.42     1072.68     19.41 o 
   4   0  11     4016.16     4088.75     62.15 o 
   5   0  11      149.86      178.17      7.00 o 
   6   0  11      121.42      106.06      5.80 o 
   7   0  11        0.66        1.78      5.49 o 
   8   0  11        2.89       -1.89      1.89 o 
   9   0  11        0.95        0.11      2.54 o 
  10   0  11        2.21        1.93      3.81 o 
  11   0  11       34.54       26.35      7.50 o 
  12   0  11       13.21       27.51      4.65 o 
  13   0  11       40.18       64.02      7.78 o 
   0   1  11       13.65       13.37      1.25 o 
   1   1  11      373.34      352.81      6.20 o 
   2   1  11      188.22      165.03      3.59 o 
   3   1  11       95.04       86.57      2.76 o 
   4   1  11      249.24      283.30      6.72 o 
   5   1  11      389.92      398.97      9.29 o 
   6   1  11      329.35      351.81      8.73 o 
   7   1  11       45.77       48.19      3.59 o 
   8   1  11       93.91       80.61      4.75 o 
   9   1  11        5.54        4.73      2.73 o 
  10   1  11        0.54        1.15      2.27 o 
  11   1  11       19.12       20.36      3.65 o 
  12   1  11        9.39       15.69      4.46 o 
   0   2  11     2889.58     2802.76     30.45 o 
   1   2  11      803.36      766.36      9.98 o 
   2   2  11      209.49      210.15      4.36 o 
   3   2  11        6.43        6.22      0.86 o 
   4   2  11       44.72       50.13      2.32 o 
   5   2  11      178.35      158.80      4.64 o 
   6   2  11      277.52      288.94      7.75 o 
   7   2  11       63.56       55.25      3.83 o 
   8   2  11      414.51      383.55     11.19 o 
   9   2  11       20.98       17.69      2.57 o 
  10   2  11        0.59        2.14      1.94 o 
  11   2  11       34.83       37.46      5.30 o 
  12   2  11        0.37       -0.13      4.84 o 
  13   2  11        5.86        4.48      3.32 o 
   0   3  11      106.71       95.63      3.61 o 
   1   3  11     2555.68     2755.95     19.78 o 
   2   3  11     1279.30     1307.13     14.50 o 
   3   3  11      119.30      116.22      3.28 o 
   4   3  11      428.03      475.00      7.58 o 
   5   3  11      166.99      165.13      5.28 o 
   6   3  11       76.64       61.96      3.40 o 
   7   3  11        9.09       16.20      2.08 o 
   8   3  11       78.93       82.10      5.29 o 
   9   3  11       13.11       11.44      2.63 o 
  10   3  11       12.70       11.06      3.18 o 
  11   3  11        9.07        6.06      3.49 o 
  12   3  11       15.60        9.52      5.06 o 
  13   3  11        3.88       34.86      6.08 o 
   0   4  11      229.74      243.21      7.65 o 
   1   4  11       93.03       97.87      2.90 o 
   2   4  11      232.61      239.32      5.08 o 
   3   4  11      399.96      405.88      6.29 o 
   4   4  11       31.38       29.02      1.86 o 
   5   4  11       39.97       28.24      3.17 o 
   6   4  11      181.45      168.50      6.94 o 
   7   4  11      413.88      405.51     13.35 o 
   8   4  11       67.10       67.96      5.18 o 
   9   4  11      193.17      159.79      8.04 o 
  10   4  11        8.11       13.88      2.15 o 
  11   4  11       13.48       20.07      3.66 o 
  12   4  11        4.14       -2.59      3.00 o 
  13   4  11        0.18        5.75      4.97 o 
   0   5  11        2.68        1.17      0.63 o 
   1   5  11     1794.23     1992.52     19.79 o 
   2   5  11      353.01      398.86      6.52 o 
   3   5  11      169.90      193.54      4.55 o 
   4   5  11      654.86      656.00     11.50 o 
   5   5  11       68.87       63.96      3.82 o 
   6   5  11       40.61       48.35      4.54 o 
   7   5  11      130.13      112.85      7.58 o 
   8   5  11        7.11       12.87      2.32 o 
   9   5  11       98.48      100.84      5.99 o 
  10   5  11        6.01        7.74      2.12 o 
  11   5  11       17.45       20.37      3.55 o 
  12   5  11        9.28       12.11      3.44 o 
   0   6  11       44.51       51.82      2.98 o 
   1   6  11       47.75       44.16      1.74 o 
   2   6  11       98.78      110.46      3.28 o 
   3   6  11       60.46       76.63      3.68 o 
   4   6  11      174.81      178.17      6.80 o 
   5   6  11       38.66       51.98      4.09 o 
   6   6  11      196.93      188.17     10.00 o 
   7   6  11      377.41      367.07     14.79 o 
   8   6  11       28.82       23.38      3.09 o 
   9   6  11        0.09       -0.18      1.45 o 
  10   6  11        3.22        3.88      2.74 o 
  11   6  11        1.20        9.38      3.19 o 
  12   6  11       21.41       37.58      4.63 o 
   0   7  11      157.54      173.40      6.12 o 
   1   7  11      380.13      391.74      7.58 o 
   2   7  11       50.68       41.00      2.66 o 
   3   7  11      233.71      227.84      7.77 o 
   4   7  11        8.14        5.33      1.78 o 
   5   7  11     1149.75     1142.85     27.54 o 
   6   7  11       46.60       79.34      6.33 o 
   7   7  11       95.51       78.16      6.53 o 
   8   7  11       31.85       23.92      5.33 o 
   9   7  11       13.76       10.63      2.21 o 
  10   7  11        3.09        3.70      2.29 o 
  11   7  11       26.06       17.84      2.98 o 
  12   7  11        7.40       10.04      3.49 o 
   0   8  11       46.82       45.04      4.45 o 
   1   8  11       38.85       34.03      2.88 o 
   2   8  11      247.22      246.59      8.43 o 
   3   8  11      187.94      196.75      9.46 o 
   4   8  11      137.13      166.14      9.24 o 
   5   8  11      686.64      741.28     22.15 o 
   6   8  11       25.88       45.51      4.94 o 
   7   8  11      131.01      144.34      8.66 o 
   8   8  11        5.42        9.85      2.03 o 
   9   8  11        0.08        2.05      2.31 o 
  10   8  11        1.42        6.04      3.50 o 
  11   8  11       21.10       20.54      3.84 o 
   0   9  11       43.90       33.79      3.81 o 
   1   9  11        1.53        0.94      1.39 o 
   2   9  11       52.79       64.20      5.14 o 
   3   9  11      108.57      101.22      7.29 o 
   4   9  11       74.61       90.55      8.86 o 
   5   9  11      510.52      533.18     18.83 o 
   6   9  11      173.33      160.62      9.38 o 
   7   9  11       50.52       30.70      3.58 o 
   8   9  11        1.59        8.66      9.70 o 
   9   9  11       13.91       23.54      3.52 o 
  10   9  11        7.13        4.38      2.75 o 
  11   9  11        3.43        4.82      3.77 o 
   0  10  11       12.12       10.32      2.29 o 
   1  10  11      346.29      360.65     13.99 o 
   2  10  11      273.94      286.96     12.62 o 
   3  10  11       61.16       53.68      4.74 o 
   4  10  11       14.48       16.76      3.05 o 
   5  10  11       14.40       13.48      3.66 o 
   6  10  11       15.23       12.39      2.00 o 
   7  10  11       33.51       29.02      3.89 o 
   8  10  11       18.73       27.71      4.74 o 
   9  10  11       10.17       10.62      2.86 o 
  10  10  11        6.20        5.30      2.80 o 
   0  11  11        0.01       -3.00      3.00 o 
   1  11  11       63.01       67.56      4.87 o 
   2  11  11      133.20      147.10      8.60 o 
   3  11  11       16.50       17.78      2.78 o 
   4  11  11        5.59        2.19      2.05 o 
   5  11  11       17.20       11.14      2.74 o 
   6  11  11       34.96       42.29      3.13 o 
   7  11  11       24.77       24.34      3.83 o 
   8  11  11       29.59       39.59      6.67 o 
   9  11  11        6.43        3.66      3.81 o 
   0  12  11       10.74       15.51      3.05 o 
   1  12  11        4.97        2.46      1.59 o 
   2  12  11        2.21        0.64      2.17 o 
   3  12  11       15.88       14.15      2.67 o 
   4  12  11        8.61       15.86      4.25 o 
   5  12  11        1.27        2.61      3.45 o 
   6  12  11        7.95        6.70      3.06 o 
   7  12  11        8.63       18.41      2.75 o 
   8  12  11        1.90       11.80      3.61 o 
   0  13  11        3.17       14.12      2.88 o 
   1  13  11        0.19        3.33      3.21 o 
   2  13  11       19.36       21.32      2.71 o 
   3  13  11        6.04        3.56      2.32 o 
   4  13  11       14.12       15.89      2.84 o 
   5  13  11        3.70       -3.22      3.22 o 
   6  13  11        7.13        5.54      2.79 o 
   7  13  11       12.16       15.55      3.78 o 
   0  14  11        7.62       36.09      6.18 o 
   1  14  11        3.65        8.56      4.36 o 
   2  14  11       11.05        9.73      3.77 o 
   3  14  11       10.37       15.49      4.34 o 
   4  14  11        0.67        3.12      6.22 o 
   5  14  11        3.66        0.54      6.72 o 
   6  14  11        3.30        7.92      8.28 o 
   0  15  11        0.00        1.87      5.19 o 
   1  15  11        2.72        7.83      3.06 o 
   2  15  11        2.17        5.12      2.90 o 
   3  15  11        8.42        6.28      5.87 o 
   0   0  12       19.36       21.95      2.28 o 
   1   0  12       41.43       34.60      1.65 o 
   2   0  12        6.62        4.71      0.87 o 
   3   0  12        7.46        4.37      0.96 o 
   4   0  12      225.01      275.37     11.03 o 
   5   0  12      150.01      161.15      8.78 o 
   6   0  12      423.51      499.64     13.70 o 
   7   0  12        9.57        9.55      2.96 o 
   8   0  12        0.76       -2.40      3.78 o 
   9   0  12       19.76       11.20      4.41 o 
  10   0  12       15.52        3.93      4.13 o 
  11   0  12        5.40        8.62      4.15 o 
  12   0  12       21.53       30.99      4.51 o 
  13   0  12        9.32       22.99      5.08 o 
   0   1  12       20.92       18.38      1.12 o 
   1   1  12     1418.35     1242.02     13.65 o 
   2   1  12      645.00      701.80      8.46 o 
   3   1  12     1670.01     1805.52     17.15 o 
   4   1  12       58.92       50.75      2.32 o 
   5   1  12      160.61      133.79      4.38 o 
   6   1  12      120.32      133.45      5.67 o 
   7   1  12       64.78       55.58      4.27 o 
   8   1  12      154.68      149.54      8.00 o 
   9   1  12       12.71        8.10      3.22 o 
  10   1  12       29.32       34.56      5.13 o 
  11   1  12        1.73       10.82      2.86 o 
  12   1  12        0.03        4.98      3.77 o 
  13   1  12       10.19       17.20      4.99 o 
   0   2  12      135.94      122.57      3.86 o 
   1   2  12      271.56      289.55      5.54 o 
   2   2  12     1466.01     1552.92     14.86 o 
   3   2  12      643.90      659.81      9.18 o 
   4   2  12       10.06        7.00      0.83 o 
   5   2  12      344.09      348.88      8.32 o 
   6   2  12       63.41       74.20      4.15 o 
   7   2  12       65.00       51.97      4.19 o 
   8   2  12       48.11       38.52      5.13 o 
   9   2  12       29.35       12.74      3.89 o 
  10   2  12        2.36       11.28      4.49 o 
  11   2  12        0.77       -0.79      2.21 o 
  12   2  12        8.86       33.66      4.90 o 
  13   2  12       11.68       38.33      6.31 o 
   0   3  12        1.84        2.48      0.86 o 
   1   3  12     1167.79     1256.93     13.01 o 
   2   3  12       79.67       70.54      2.41 o 
   3   3  12      348.18      367.58      6.93 o 
   4   3  12      865.47      907.00     13.21 o 
   5   3  12      168.41      193.45      7.02 o 
   6   3  12      214.47      197.97      7.53 o 
   7   3  12      322.78      315.82     10.03 o 
   8   3  12       94.63       97.82      5.97 o 
   9   3  12       19.79       14.12      2.76 o 
  10   3  12       16.23       22.14      2.88 o 
  11   3  12        5.25        8.00      2.31 o 
  12   3  12        0.25        7.80      8.81 o 
  13   3  12        8.55        7.56      4.90 o 
   0   4  12     1088.19     1444.52     22.69 o 
   1   4  12      216.21      244.92      4.55 o 
   2   4  12      700.50      763.21      9.62 o 
   3   4  12      350.08      337.95      5.49 o 
   4   4  12      624.74      571.98     10.59 o 
   5   4  12      132.86      127.68      5.09 o 
   6   4  12      263.23      266.21      9.86 o 
   7   4  12      275.53      296.00     11.14 o 
   8   4  12      212.47      226.48     10.02 o 
   9   4  12       52.37       47.26      3.65 o 
  10   4  12       30.84       29.42      5.64 o 
  11   4  12        5.49        5.86      3.98 o 
  12   4  12        8.46        8.96      5.16 o 
   0   5  12        0.16       -0.73      0.73 o 
   1   5  12      500.84      504.12      8.12 o 
   2   5  12       61.69       54.85      1.86 o 
   3   5  12      862.79      891.94     11.13 o 
   4   5  12      127.08      130.43      4.38 o 
   5   5  12      125.74      108.02      6.43 o 
   6   5  12      480.78      489.18     16.10 o 
   7   5  12      149.32      152.91      8.01 o 
   8   5  12      172.02      164.19      8.49 o 
   9   5  12       46.71       38.75      3.16 o 
  10   5  12       15.53       12.37      2.02 o 
  11   5  12       17.44       22.46      4.05 o 
  12   5  12        0.52        2.68      3.41 o 
   0   6  12       98.39      113.97      4.27 o 
   1   6  12      486.94      475.51      8.54 o 
   2   6  12     1506.09     1569.32     16.99 o 
   3   6  12       91.19       97.70      4.45 o 
   4   6  12      140.12      149.00      6.74 o 
   5   6  12     1623.17     1534.61     79.37 o 
   6   6  12      585.03      558.46     18.13 o 
   7   6  12      106.43       96.46      6.91 o 
   8   6  12       57.52       38.67      4.44 o 
   9   6  12       24.72       18.84      2.52 o 
  10   6  12       51.07       42.87      5.10 o 
  11   6  12       10.40       14.51      2.80 o 
  12   6  12       14.73       18.13      5.95 o 
   0   7  12        3.33        1.53      0.69 o 
   1   7  12      187.34      200.73      6.88 o 
   2   7  12       42.07       43.79      2.92 o 
   3   7  12      574.59      534.08     13.98 o 
   4   7  12      314.05      339.97     13.00 o 
   5   7  12      305.75      347.93     13.76 o 
   6   7  12      251.05      285.65     12.87 o 
   7   7  12       92.52       99.60      7.08 o 
   8   7  12       43.38       35.05      5.39 o 
   9   7  12        4.14        7.52      2.37 o 
  10   7  12        0.61        4.88      2.30 o 
  11   7  12       23.45       26.90      4.29 o 
   0   8  12        3.13        2.59      3.34 o 
   1   8  12       23.45       20.43      2.41 o 
   2   8  12      117.05      124.47      6.07 o 
   3   8  12      178.24      194.20      8.13 o 
   4   8  12      318.75      356.12     13.74 o 
   5   8  12      491.57      529.41     18.24 o 
   6   8  12      532.94      524.65     18.46 o 
   7   8  12       24.23       23.97      3.49 o 
   8   8  12       10.48        8.32      3.01 o 
   9   8  12        6.42       -2.17      2.17 o 
  10   8  12       16.00       22.97      5.51 o 
  11   8  12        7.93       13.92      2.92 o 
   0   9  12        5.25       -2.20      2.90 o 
   1   9  12      371.68      360.82     11.53 o 
   2   9  12      284.37      268.68     11.51 o 
   3   9  12      473.91      476.27     16.58 o 
   4   9  12        0.99        2.53      2.31 o 
   5   9  12       81.24       69.78      6.54 o 
   6   9  12      127.34      123.09      7.79 o 
   7   9  12        2.04        6.23      2.43 o 
   8   9  12        9.81       10.24      1.92 o 
   9   9  12       11.82        8.05      2.73 o 
  10   9  12       11.10       12.74      2.75 o 
   0  10  12        5.95        2.88      3.94 o 
   1  10  12        5.15        4.37      1.99 o 
   2  10  12       25.86       25.45      3.97 o 
   3  10  12      193.38      188.02     10.12 o 
   4  10  12        6.10        7.04      2.18 o 
   5  10  12       37.48       31.48      4.49 o 
   6  10  12       41.92       49.34      4.42 o 
   7  10  12       11.78        9.77      1.91 o 
   8  10  12        6.52        1.93      4.86 o 
   9  10  12        0.86        3.14      2.59 o 
  10  10  12        7.10       20.26      6.37 o 
   0  11  12      148.86      136.12     10.94 o 
   1  11  12       22.81       20.93      3.79 o 
   2  11  12       81.52       72.84      5.67 o 
   3  11  12       13.39       12.10      4.62 o 
   4  11  12        5.86        3.31      1.73 o 
   5  11  12       19.59       23.73      2.81 o 
   6  11  12       10.76        7.24      3.06 o 
   7  11  12       17.43       20.67      2.60 o 
   8  11  12       10.39       15.11      5.09 o 
   9  11  12        4.42       13.63      3.53 o 
   0  12  12        5.02        4.79      2.67 o 
   1  12  12        7.98        6.89      2.40 o 
   2  12  12       17.98       11.79      3.61 o 
   3  12  12        1.73        4.12      2.50 o 
   4  12  12        0.04        2.21      2.23 o 
   5  12  12        3.78        8.56      1.98 o 
   6  12  12        2.25       -2.08      3.03 o 
   7  12  12       14.68        3.95      3.40 o 
   8  12  12        3.28        4.64      4.14 o 
   0  13  12       59.50       53.30      9.08 o 
   1  13  12       15.16       12.79      2.13 o 
   2  13  12        7.29        6.85      3.38 o 
   3  13  12       12.49       12.30      2.37 o 
   4  13  12        0.24        2.46      2.43 o 
   5  13  12        3.56        1.99      4.15 o 
   6  13  12        0.26       -3.49      3.49 o 
   7  13  12        0.00        4.87      3.56 o 
   0  14  12        3.20       -0.24      2.91 o 
   1  14  12        5.48        6.23      2.14 o 
   2  14  12        4.89        5.48      2.23 o 
   3  14  12        2.20        9.08      4.38 o 
   4  14  12        0.58       -0.04      3.54 o 
   5  14  12        0.83       -1.50      8.40 o 
   0  15  12        4.24        3.68      8.85 o 
   1  15  12        4.50        1.02      2.92 o 
   2  15  12        1.07        6.01      6.33 o 
   3  15  12        7.39        3.90      3.05 o 
   1   0  13      224.32      209.31      8.38 o 
   2   0  13     1662.91     1670.95     21.95 o 
   3   0  13       70.72       63.82      3.52 o 
   4   0  13      485.45      516.89     16.06 o 
   5   0  13       30.36       16.22      2.93 o 
   6   0  13       28.58       37.31      8.18 o 
   7   0  13        0.08       -1.12      1.90 o 
   8   0  13        0.05        0.46      1.97 o 
   9   0  13       14.80       15.46      5.49 o 
  10   0  13        1.90       -0.74      3.80 o 
  11   0  13       21.19       32.89      5.81 o 
  12   0  13        2.28       12.09      4.62 o 
   0   1  13        0.67        0.15      0.51 o 
   1   1  13     1014.31     1037.26     12.24 o 
   2   1  13      632.74      576.72      7.48 o 
   3   1  13     1393.76     1373.76     14.30 o 
   4   1  13      390.48      397.04      7.70 o 
   5   1  13       64.76       67.37      3.81 o 
   6   1  13       88.68       93.60      6.23 o 
   7   1  13       59.19       51.29      5.55 o 
   8   1  13        3.13       -0.69      1.58 o 
   9   1  13       17.79       14.07      3.14 o 
  10   1  13       14.04        7.00      2.98 o 
  11   1  13       17.53       21.06      5.03 o 
  12   1  13       14.12       12.02      3.38 o 
  13   1  13       17.95       26.20      4.99 o 
   0   2  13     3099.61     3169.59     29.77 o 
   1   2  13      511.11      516.85      9.06 o 
   2   2  13     2703.64     2773.02     22.74 o 
   3   2  13      323.34      358.33      6.37 o 
   4   2  13      332.66      379.40      7.62 o 
   5   2  13       57.16       54.47      3.23 o 
   6   2  13      157.73      165.22      7.14 o 
   7   2  13      163.77      172.27      7.90 o 
   8   2  13       20.65       26.15      3.02 o 
   9   2  13       16.70        7.51      5.57 o 
  10   2  13       15.12       13.15     10.51 o 
  11   2  13       12.56       10.43      3.10 o 
  12   2  13       12.44       31.18      4.82 o 
  13   2  13        6.34       26.72      5.32 o 
   0   3  13      848.96      830.26     15.00 o 
   1   3  13     1358.22     1486.78     14.71 o 
   2   3  13       10.06        8.55      0.78 o 
   3   3  13     1108.20     1217.15     14.29 o 
   4   3  13       26.49       27.06      2.07 o 
   5   3  13       22.52       23.41      2.21 o 
   6   3  13      121.00       99.37      5.61 o 
   7   3  13      139.38      142.04      7.25 o 
   8   3  13       15.58        8.76      3.44 o 
   9   3  13       44.82       50.09      4.79 o 
  10   3  13        7.61        8.18      2.22 o 
  11   3  13        2.89        2.92      2.27 o 
  12   3  13        3.97       11.65      7.98 o 
   0   4  13     1858.65     1970.57     26.22 o 
   1   4  13      553.77      522.25      7.88 o 
   2   4  13     1270.07     1232.69     12.68 o 
   3   4  13       73.62       67.96      2.47 o 
   4   4  13      339.22      355.47      7.70 o 
   5   4  13      219.70      219.45      7.31 o 
   6   4  13      124.52      119.74      6.12 o 
   7   4  13       65.63       62.41      5.02 o 
   8   4  13       75.18       72.81      6.15 o 
   9   4  13       20.63       23.47      2.47 o 
  10   4  13       65.38       77.06      5.02 o 
  11   4  13        7.29       12.07      3.05 o 
  12   4  13        1.32       10.24      5.25 o 
   0   5  13       56.24       58.13      3.90 o 
   1   5  13       71.02       64.17      2.34 o 
   2   5  13        5.48        6.49      1.14 o 
   3   5  13      212.90      223.95      5.81 o 
   4   5  13       26.81       26.81      1.84 o 
   5   5  13       76.71       95.08      5.10 o 
   6   5  13      109.98      118.63      6.50 o 
   7   5  13      661.02      686.75     18.73 o 
   8   5  13       29.52       25.24      3.22 o 
   9   5  13        6.94       11.83      2.20 o 
  10   5  13       51.48       36.64      5.06 o 
  11   5  13       19.20       19.01      4.08 o 
  12   5  13        2.00        0.27      3.57 o 
   0   6  13      187.75      217.60      8.43 o 
   1   6  13      219.45      190.62      5.51 o 
   2   6  13      362.17      382.97      9.74 o 
   3   6  13       57.86       45.34      3.01 o 
   4   6  13       19.75       25.59      2.61 o 
   5   6  13      414.33      399.31     12.36 o 
   6   6  13       35.41       51.23      4.81 o 
   7   6  13      331.57      365.50     14.83 o 
   8   6  13       15.40       11.99      2.35 o 
   9   6  13        9.01        9.99      2.08 o 
  10   6  13       14.65       18.77      3.91 o 
  11   6  13        0.18        2.79      3.54 o 
  12   6  13        1.61        6.92      3.84 o 
   0   7  13        0.40       -1.46      1.46 o 
   1   7  13       15.05       14.33      4.46 o 
   2   7  13       55.53       46.23      3.53 o 
   3   7  13       36.80       44.64      3.70 o 
   4   7  13      194.27      203.98      8.28 o 
   5   7  13      850.04      914.08     23.92 o 
   6   7  13      583.06      594.03     19.43 o 
   7   7  13      147.14      151.63      9.04 o 
   8   7  13       18.12        9.15      2.25 o 
   9   7  13        7.60       12.84      2.04 o 
  10   7  13        3.12       12.15      2.63 o 
  11   7  13        2.19        6.80      3.50 o 
   0   8  13      293.35      290.15     25.33 o 
   1   8  13        4.72        0.08      1.81 o 
   2   8  13       53.47       49.00      3.65 o 
   3   8  13      662.36      691.70     17.10 o 
   4   8  13     1662.50     1731.00     35.56 o 
   5   8  13      564.03      591.57     23.10 o 
   6   8  13      996.76     1090.62     28.40 o 
   7   8  13       64.10       49.19      4.85 o 
   8   8  13        6.07        5.35      2.14 o 
   9   8  13       12.35        9.71      3.88 o 
  10   8  13        1.20        4.27      8.15 o 
  11   8  13        1.25        9.36      3.62 o 
   0   9  13        0.62        2.41      2.93 o 
   1   9  13       32.60       24.56      6.48 o 
   2   9  13       22.08       12.32      3.16 o 
   3   9  13      135.24      144.99      9.21 o 
   4   9  13      135.27      132.92      8.19 o 
   5   9  13       20.14       12.21      2.04 o 
   6   9  13       77.02       64.90      5.20 o 
   7   9  13        9.84       17.80      2.82 o 
   8   9  13        2.45        1.04      1.91 o 
   9   9  13        1.75        1.57      3.27 o 
  10   9  13        2.81        5.05      4.60 o 
   0  10  13        1.90       -0.26      3.19 o 
   1  10  13       12.86        5.93      2.34 o 
   2  10  13       69.82       62.52     10.44 o 
   3  10  13       42.01       37.82      5.80 o 
   4  10  13      109.65      104.18      6.83 o 
   5  10  13       99.40       91.69      6.15 o 
   6  10  13       91.40       73.27      6.64 o 
   7  10  13       13.11       12.97      2.21 o 
   8  10  13        6.79        5.49      3.31 o 
   9  10  13        8.55       12.26      3.55 o 
  10  10  13        2.82       18.58      3.78 o 
   0  11  13        1.96        3.86      2.92 o 
   1  11  13       42.08       41.82      4.59 o 
   2  11  13        4.51       10.83      3.18 o 
   3  11  13       20.70       27.60      5.01 o 
   4  11  13        0.67       -1.73      1.95 o 
   5  11  13        7.64        9.56      5.16 o 
   6  11  13       21.11       24.22      2.55 o 
   7  11  13        0.22        3.52      3.13 o 
   8  11  13        0.92        4.88      5.99 o 
   9  11  13        0.20        9.04      5.25 o 
   0  12  13       23.40       14.95      4.56 o 
   1  12  13       57.91       56.42      4.85 o 
   2  12  13       29.92       27.51      3.89 o 
   3  12  13        2.99        0.82      2.34 o 
   4  12  13        4.22       -0.39      2.27 o 
   5  12  13        2.40       -0.64      2.33 o 
   6  12  13        0.71        2.86      4.18 o 
   7  12  13       15.53       27.11      6.63 o 
   8  12  13        6.37        4.76      3.77 o 
   0  13  13        5.10        6.96      4.08 o 
   1  13  13       22.31       20.14      4.40 o 
   2  13  13        1.79        4.72      2.31 o 
   3  13  13        0.36       -0.27      3.33 o 
   4  13  13       12.09        5.66      2.80 o 
   5  13  13        2.98       -1.35      3.55 o 
   6  13  13        3.75        4.63      8.48 o 
   7  13  13        1.04       -3.70      3.70 o 
   0  14  13        0.05        0.65      3.07 o 
   1  14  13        7.75       12.41      2.18 o 
   2  14  13       16.74       27.24      3.60 o 
   3  14  13        7.41       12.72      2.65 o 
   4  14  13        2.38        4.66      3.50 o 
   5  14  13        3.44        9.62      7.28 o 
   0  15  13        8.06        6.61      4.50 o 
   1  15  13        2.32        2.40      3.07 o 
   2  15  13        0.81       -0.16      5.96 o 
   0   0  14      566.67      486.20     17.80 o 
   1   0  14      129.31      131.52      4.93 o 
   2   0  14      157.43      126.98      4.64 o 
   3   0  14     1187.47     1312.85     20.37 o 
   4   0  14      214.08      216.82      8.45 o 
   5   0  14        2.50        2.66      2.34 o 
   6   0  14      102.00       94.58      9.16 o 
   7   0  14       89.79       91.95     13.04 o 
   8   0  14       38.20       27.16      5.10 o 
   9   0  14       32.05       21.07      7.83 o 
  10   0  14       16.35        9.87      4.99 o 
  11   0  14        9.61       24.84      4.76 o 
  12   0  14        5.43        5.57      4.67 o 
   0   1  14       36.13       31.62      1.75 o 
   1   1  14     1168.81     1209.99     12.57 o 
   2   1  14     1182.77     1308.39     13.72 o 
   3   1  14      152.01      151.01      3.76 o 
   4   1  14      135.10      133.07      4.10 o 
   5   1  14      127.74      138.36      7.78 o 
   6   1  14       47.47       48.01      4.62 o 
   7   1  14       13.54        5.79      3.26 o 
   8   1  14      106.02       88.62      6.66 o 
   9   1  14        1.44       -2.41      2.41 o 
  10   1  14       35.79       21.48      3.67 o 
  11   1  14        6.68        4.39      6.46 o 
  12   1  14        3.20        5.68      5.61 o 
   0   2  14      969.03      945.57     11.91 o 
   1   2  14      237.98      264.33      6.26 o 
   2   2  14     4261.66     4627.53     35.92 o 
   3   2  14      394.27      409.81      6.90 o 
   4   2  14       30.03       34.24      1.98 o 
   5   2  14      132.80      115.71      6.96 o 
   6   2  14      109.88      108.12      6.82 o 
   7   2  14       24.16       12.05      2.62 o 
   8   2  14       37.81       25.29      3.77 o 
   9   2  14        6.22       16.05      3.09 o 
  10   2  14        4.26       12.47      3.16 o 
  11   2  14        0.13        9.07      4.17 o 
  12   2  14       16.69       17.79      9.18 o 
   0   3  14       87.70       88.11      4.04 o 
   1   3  14      624.83      732.64      8.99 o 
   2   3  14       99.46       97.38      2.88 o 
   3   3  14     1567.49     1627.09     16.20 o 
   4   3  14       73.47       68.29      3.57 o 
   5   3  14       10.11       12.28      2.85 o 
   6   3  14      160.86      157.03      8.77 o 
   7   3  14       24.81       21.54      3.59 o 
   8   3  14       52.33       44.84      7.84 o 
   9   3  14       30.93       18.90      3.64 o 
  10   3  14       68.40       64.33     11.25 o 
  11   3  14        1.23        7.99      7.30 o 
  12   3  14        2.13        5.46      5.42 o 
   0   4  14       80.02      107.19      4.46 o 
   1   4  14        7.90        6.42      0.68 o 
   2   4  14       74.03       93.53      2.42 o 
   3   4  14       47.31       42.77      1.80 o 
   4   4  14      185.55      175.70      7.23 o 
   5   4  14      136.75      134.02      7.67 o 
   6   4  14       47.32       54.24      6.90 o 
   7   4  14      235.55      211.74     13.49 o 
   8   4  14      139.53      138.30     10.48 o 
   9   4  14       18.12       24.15      3.44 o 
  10   4  14       53.23       38.55      3.89 o 
  11   4  14       11.83       14.80      6.19 o 
  12   4  14        6.55        9.28     10.60 o 
   0   5  14      667.36      673.55     15.32 o 
   1   5  14      406.10      413.67      7.85 o 
   2   5  14      237.98      238.35      5.43 o 
   3   5  14      380.99      377.34      8.86 o 
   4   5  14      174.52      180.71      7.09 o 
   5   5  14      192.44      200.56      8.47 o 
   6   5  14      328.10      368.35     14.47 o 
   7   5  14      125.26      122.08      7.01 o 
   8   5  14       55.77       56.52      4.78 o 
   9   5  14      151.49      142.66      8.16 o 
  10   5  14       30.97       31.71      6.65 o 
  11   5  14        7.30       15.76      2.67 o 
  12   5  14       10.44       16.15      3.53 o 
   0   6  14        2.77        6.63      1.72 o 
   1   6  14       45.93       42.70      2.51 o 
   2   6  14      275.54      282.95     12.49 o 
   3   6  14      151.17      147.78      7.12 o 
   4   6  14      156.79      163.50      7.19 o 
   5   6  14       12.89       31.83      4.65 o 
   6   6  14      203.97      210.02      9.90 o 
   7   6  14      129.84      116.38      6.87 o 
   8   6  14        9.54        2.09      2.05 o 
   9   6  14       33.25       30.51      4.44 o 
  10   6  14       17.12       35.88      6.04 o 
  11   6  14       10.06       29.34      5.60 o 
  12   6  14        6.98        8.60      5.33 o 
   0   7  14      127.03      127.57     15.09 o 
   1   7  14       73.52       73.10      7.89 o 
   2   7  14       25.44       29.76      6.10 o 
   3   7  14      149.28      137.65      7.19 o 
   4   7  14        7.20       16.48      6.65 o 
   5   7  14     2348.97     2419.56     44.02 o 
   6   7  14       21.84       37.22      6.29 o 
   7   7  14      251.99      252.67     11.76 o 
   8   7  14       11.25        9.42      2.68 o 
   9   7  14        1.08        0.82      2.97 o 
  10   7  14       23.74       32.56      2.69 o 
  11   7  14       14.46       35.26      5.69 o 
   0   8  14       49.72       35.68     10.08 o 
   1   8  14       73.43       59.90      7.93 o 
   2   8  14       27.35       31.70      6.92 o 
   3   8  14      311.26      306.53     14.52 o 
   4   8  14      466.68      500.63     20.27 o 
   5   8  14       46.81       82.03      7.67 o 
   6   8  14      188.06      207.74     12.56 o 
   7   8  14      226.80      217.22     12.94 o 
   8   8  14        1.36        1.33      3.61 o 
   9   8  14        2.94        7.99      2.07 o 
  10   8  14        2.10        6.05      3.49 o 
  11   8  14       12.72       24.74     14.49 o 
   0   9  14       12.26        7.86      4.97 o 
   1   9  14       64.32       67.93     11.49 o 
   2   9  14       84.73       84.55     10.48 o 
   3   9  14        0.92        4.28      2.12 o 
   4   9  14       57.40       46.96      6.92 o 
   5   9  14      103.38      127.44     10.45 o 
   6   9  14       38.87       49.09      5.91 o 
   7   9  14       47.24       34.02      4.25 o 
   8   9  14        1.40        2.87      2.34 o 
   9   9  14        3.33       11.18      6.59 o 
  10   9  14       17.18       18.97      5.09 o 
   0  10  14       99.94       96.70     14.86 o 
   1  10  14       39.26       33.85      6.92 o 
   2  10  14       29.93       40.47      4.84 o 
   3  10  14       21.48       19.53      4.47 o 
   4  10  14      254.86      251.73     14.42 o 
   5  10  14       63.42       54.44      5.90 o 
   6  10  14       30.54       37.82      3.90 o 
   7  10  14       26.59       33.86      4.21 o 
   8  10  14        5.90        8.06      2.45 o 
   9  10  14        7.80       12.54      3.64 o 
   0  11  14       36.42       48.12     11.35 o 
   1  11  14        5.96       11.26      3.20 o 
   2  11  14       37.70       37.19      4.52 o 
   3  11  14       14.72       12.84      2.65 o 
   4  11  14       16.30       16.90      2.59 o 
   5  11  14       11.55        6.95      2.35 o 
   6  11  14       39.47       39.64      5.63 o 
   7  11  14        3.76        8.85      2.78 o 
   8  11  14        3.16       11.78      3.49 o 
   9  11  14        3.16       11.21      4.04 o 
   0  12  14        0.53        9.27      4.09 o 
   1  12  14        3.28        7.67      2.18 o 
   2  12  14        8.19        5.22      2.17 o 
   3  12  14        0.96       -2.17      2.34 o 
   4  12  14       15.47       19.62      4.97 o 
   5  12  14        2.00       12.30      3.39 o 
   6  12  14        2.41        9.31      2.69 o 
   7  12  14        3.76        6.96      3.42 o 
   8  12  14        1.45        9.31     10.46 o 
   0  13  14        2.18       10.21      4.62 o 
   1  13  14       25.04       27.68      8.25 o 
   2  13  14        2.29        1.73      2.40 o 
   3  13  14       15.87       11.87      3.35 o 
   4  13  14       11.78       17.31      5.11 o 
   5  13  14        1.70       -3.33      3.33 o 
   6  13  14        0.56        5.52      3.59 o 
   0  14  14        4.90        5.99      3.74 o 
   1  14  14        9.46       -0.26      2.61 o 
   2  14  14        2.73        6.51      2.87 o 
   3  14  14        0.57        0.29      2.71 o 
   4  14  14       12.05        9.81      8.68 o 
   5  14  14        2.21        8.98      3.87 o 
   0  15  14        6.71       20.19      4.82 o 
   1  15  14        2.96       -0.55      3.36 o 
   2  15  14        1.95        4.68      4.06 o 
   1   0  15       31.47       25.24      3.19 o 
   2   0  15       90.81       94.99      3.88 o 
   3   0  15        1.54        2.45      0.97 o 
   4   0  15       37.29       53.89      5.58 o 
   5   0  15      108.83      112.57      9.72 o 
   6   0  15        0.53        2.36      2.62 o 
   7   0  15        7.24        2.30      2.17 o 
   8   0  15        3.10        5.96      2.23 o 
   9   0  15       52.41       43.86      8.32 o 
  10   0  15       11.94        6.71      4.87 o 
  11   0  15       11.69       11.17      4.50 o 
  12   0  15       54.12       74.58      7.12 o 
   0   1  15      123.75      136.70      4.06 o 
   1   1  15     1207.71     1241.71     12.72 o 
   2   1  15      934.23      933.14     10.86 o 
   3   1  15     1630.42     1590.77     15.88 o 
   4   1  15      126.99      129.20      4.04 o 
   5   1  15       13.30       13.24      1.90 o 
   6   1  15      203.03      206.30     10.36 o 
   7   1  15       13.17        3.85      2.38 o 
   8   1  15       52.88       48.20      4.66 o 
   9   1  15       29.25       33.58      5.38 o 
  10   1  15        9.19       18.43      4.76 o 
  11   1  15        0.43       15.90      3.19 o 
  12   1  15       23.51       42.38      4.38 o 
   0   2  15     1488.33     1787.07     19.06 o 
   1   2  15      401.33      421.55      7.95 o 
   2   2  15      467.44      471.06      6.86 o 
   3   2  15      360.96      346.44      6.81 o 
   4   2  15       55.41       52.26      3.34 o 
   5   2  15      469.95      464.47     15.76 o 
   6   2  15        1.84        3.19      2.23 o 
   7   2  15      131.85      133.47      8.40 o 
   8   2  15       56.51       51.70      6.51 o 
   9   2  15       16.60       10.82      2.48 o 
  10   2  15       20.03        3.50      4.80 o 
  11   2  15       11.86       16.64      6.18 o 
  12   2  15        0.14        4.55      4.51 o 
   0   3  15      256.10      268.18      7.68 o 
   1   3  15     1043.86     1083.06     13.51 o 
   2   3  15      895.58      914.65     10.45 o 
   3   3  15      252.50      303.27      6.49 o 
   4   3  15      397.48      401.83     10.69 o 
   5   3  15       59.31       50.81      5.54 o 
   6   3  15        7.28        7.12      1.67 o 
   7   3  15        7.08       16.16      3.58 o 
   8   3  15        7.00        2.16      2.42 o 
   9   3  15       35.67       36.22      4.28 o 
  10   3  15       29.02       25.67      5.95 o 
  11   3  15       34.30       16.59      4.26 o 
  12   3  15        3.77        2.20      5.39 o 
   0   4  15      222.87      239.16      7.01 o 
   1   4  15      158.97      169.95      4.03 o 
   2   4  15       53.94       57.72      1.80 o 
   3   4  15      145.75      140.65      4.74 o 
   4   4  15      289.26      288.19      9.70 o 
   5   4  15       28.86       31.20      4.02 o 
   6   4  15      298.87      275.79     15.15 o 
   7   4  15       43.98       38.64      6.37 o 
   8   4  15       41.84       39.80      5.12 o 
   9   4  15       66.16       59.37      5.46 o 
  10   4  15       15.59        6.40      4.38 o 
  11   4  15        0.19       -3.25      3.25 o 
  12   4  15        2.10        6.16      3.62 o 
   0   5  15       63.75       62.83      3.49 o 
   1   5  15      642.86      676.10     11.44 o 
   2   5  15       67.98       65.50      2.51 o 
   3   5  15      139.15      146.16      5.41 o 
   4   5  15       81.18       78.85      4.00 o 
   5   5  15      188.12      195.67      9.34 o 
   6   5  15       65.96       97.84      8.09 o 
   7   5  15       93.74      102.21      8.70 o 
   8   5  15       11.36        9.73      2.65 o 
   9   5  15       79.79       82.86      6.43 o 
  10   5  15       23.27       27.64      3.82 o 
  11   5  15       10.74       25.54      3.62 o 
  12   5  15        7.48        6.50      3.80 o 
   0   6  15      395.36      377.07     25.86 o 
   1   6  15       22.38       33.91      5.59 o 
   2   6  15       26.34       35.01      5.03 o 
   3   6  15      112.02      106.89      7.42 o 
   4   6  15      545.34      502.34     15.56 o 
   5   6  15       97.85      125.16      8.62 o 
   6   6  15      703.64      703.42     22.07 o 
   7   6  15      101.08      117.42      7.81 o 
   8   6  15       54.24       55.45      5.45 o 
   9   6  15       16.04       14.65      2.20 o 
  10   6  15        8.16       15.01      2.51 o 
  11   6  15        2.82        0.81      3.51 o 
   0   7  15       13.18        8.87      3.60 o 
   1   7  15       47.67       38.05      2.81 o 
   2   7  15      184.21      148.70     12.20 o 
   3   7  15       30.46       24.26      5.00 o 
   4   7  15      147.03      152.99      9.40 o 
   5   7  15       85.97       93.78      7.47 o 
   6   7  15      443.10      403.90     18.61 o 
   7   7  15      117.10      105.74      7.45 o 
   8   7  15       13.84       12.13      2.57 o 
   9   7  15        1.80        5.57      2.20 o 
  10   7  15        2.81        4.98      2.30 o 
  11   7  15        1.26        6.27      6.57 o 
   0   8  15        4.55       -1.05      3.49 o 
   1   8  15       24.84       26.63      6.49 o 
   2   8  15       64.73       63.77      8.99 o 
   3   8  15       46.92       44.88      4.77 o 
   4   8  15       88.08      105.70      8.03 o 
   5   8  15      693.91      690.14     25.20 o 
   6   8  15       21.88       44.86      4.62 o 
   7   8  15       92.50      114.95      8.66 o 
   8   8  15       35.90       32.49      5.84 o 
   9   8  15        5.40        4.00      2.09 o 
  10   8  15        4.74       -0.97      3.59 o 
   1   9  15       42.89       37.33      7.68 o 
   2   9  15      106.96       87.22     10.10 o 
   3   9  15      186.59      191.73     11.46 o 
   4   9  15      275.55      264.54     14.31 o 
   5   9  15      332.67      353.34     17.38 o 
   6   9  15      123.82      107.70      8.65 o 
   7   9  15       16.42       19.46      2.78 o 
   8   9  15        5.44        9.14      3.25 o 
   9   9  15        0.25        2.39      2.64 o 
  10   9  15        1.57        9.58      4.14 o 
   0  10  15       42.95       25.68      8.44 o 
   1  10  15        5.29       -1.16      2.06 o 
   2  10  15        8.36       18.25      7.16 o 
   3  10  15       15.25        9.26      2.32 o 
   4  10  15       11.25       21.86      6.10 o 
   5  10  15       13.16        7.76      5.53 o 
   6  10  15       44.88       51.46      4.24 o 
   7  10  15       47.81       49.99      3.95 o 
   8  10  15        6.98        6.95      2.64 o 
   9  10  15        2.06        3.24      6.77 o 
   0  11  15        5.15        5.28      3.96 o 
   1  11  15       40.12       41.07      7.65 o 
   2  11  15       12.51        2.72      2.37 o 
   3  11  15       83.62       94.53      7.23 o 
   4  11  15       72.95       84.63      6.82 o 
   5  11  15       20.63       17.61      2.81 o 
   6  11  15        1.79       -1.71      5.63 o 
   7  11  15       11.89       18.20      2.83 o 
   8  11  15       10.96       17.70      6.56 o 
   0  12  15       26.79       20.94      5.29 o 
   2  12  15       25.03       18.18      2.76 o 
   3  12  15        2.92        3.85      2.86 o 
   4  12  15       32.74       22.86      4.07 o 
   5  12  15       23.64       30.98      4.83 o 
   6  12  15        7.46       14.88      3.11 o 
   7  12  15        3.72        8.74      5.45 o 
   0  13  15        4.12        7.54      4.07 o 
   1  13  15        0.05       -1.20      6.12 o 
   2  13  15       20.92       15.46      3.09 o 
   3  13  15        9.79        7.99      2.70 o 
   4  13  15        3.41       14.72      3.85 o 
   5  13  15        4.56        2.93      2.73 o 
   6  13  15        1.15        1.83      3.91 o 
   0  14  15        4.24       11.44      4.25 o 
   1  14  15        8.21       10.12      3.33 o 
   2  14  15        1.98        6.80      3.19 o 
   3  14  15        6.38       16.73      3.69 o 
   4  14  15       25.01       22.88      3.61 o 
   0  15  15        1.03       -0.11      4.95 o 
   1  15  15        2.35       -5.78      5.78 o 
   0   0  16        2.79        0.66      1.13 o 
   1   0  16      405.61      385.75      9.08 o 
   2   0  16     2612.85     2908.11     32.93 o 
   3   0  16     1790.22     1898.44     26.33 o 
   4   0  16      628.68      649.50     20.11 o 
   5   0  16      366.74      326.79     18.13 o 
   6   0  16       19.15       10.06      4.27 o 
   7   0  16       54.69       39.25      7.12 o 
   8   0  16        5.12        3.59      2.44 o 
   9   0  16       29.47       21.58      5.37 o 
  10   0  16        4.79        1.18      3.96 o 
  11   0  16        2.94       13.09      4.86 o 
  12   0  16        0.01       -5.27      5.36 o 
   0   1  16      548.13      556.21     13.87 o 
   1   1  16      860.28      881.65     13.05 o 
   2   1  16      279.00      271.73      4.57 o 
   3   1  16      342.65      349.37      6.08 o 
   4   1  16        8.98        6.47      1.15 o 
   5   1  16      214.86      194.21      8.12 o 
   6   1  16        5.95        1.19      1.43 o 
   7   1  16       14.98       10.52      2.46 o 
   8   1  16      153.75      135.53      8.45 o 
   9   1  16       49.21       41.67      4.69 o 
  10   1  16       22.56       14.54      5.55 o 
  11   1  16       14.95        9.19      9.83 o 
  12   1  16        0.95       -2.09      5.43 o 
   0   2  16     2791.80     2936.38     32.50 o 
   1   2  16     1083.56     1163.28     14.91 o 
   2   2  16       18.36       15.37      1.54 o 
   3   2  16      429.33      414.85      7.47 o 
   4   2  16       91.01       69.61      3.91 o 
   5   2  16        5.84        3.09      1.35 o 
   6   2  16       29.96       24.30      3.62 o 
   7   2  16        1.75        5.62      2.24 o 
   8   2  16       21.33       15.18      2.54 o 
   9   2  16       36.70       32.05      4.75 o 
  10   2  16       31.09       24.03      5.21 o 
  11   2  16        1.35        8.30      3.24 o 
  12   2  16        4.34        6.21      3.69 o 
   0   3  16      760.77      789.23     14.71 o 
   1   3  16      138.19      144.83      3.94 o 
   2   3  16      872.66      848.25     13.18 o 
   3   3  16      478.13      454.00      9.28 o 
   4   3  16        5.57        4.21      1.20 o 
   5   3  16      147.14      122.72      7.58 o 
   6   3  16       42.78       39.48      4.69 o 
   7   3  16      376.28      350.72     15.10 o 
   8   3  16       99.64       87.09      7.10 o 
   9   3  16       68.03       51.54      6.34 o 
  10   3  16       40.41       38.95      4.76 o 
  11   3  16        2.64        7.36      3.37 o 
  12   3  16        9.05       13.61      8.40 o 
   0   4  16      340.72      350.64      8.77 o 
   1   4  16      197.08      180.25      4.47 o 
   2   4  16      735.13      746.55     11.97 o 
   3   4  16      140.09      140.11      4.91 o 
   4   4  16      136.60      138.39      6.94 o 
   5   4  16       73.14       72.59      6.55 o 
   6   4  16       24.52       40.67      4.96 o 
   7   4  16      227.52      229.24     14.20 o 
   8   4  16       56.98       52.20      5.64 o 
   9   4  16       63.13       50.68      5.01 o 
  10   4  16       13.20        6.71      3.14 o 
  11   4  16       10.59       16.57      3.29 o 
  12   4  16       11.25       14.94      5.72 o 
   0   5  16      509.98      527.60     16.02 o 
   1   5  16      105.78       96.19      4.56 o 
   2   5  16      353.12      368.72      6.54 o 
   3   5  16      293.80      329.56     10.53 o 
   4   5  16       77.53       68.34      4.93 o 
   5   5  16      643.16      610.07     22.88 o 
   6   5  16     1371.69     1367.70     38.99 o 
   7   5  16      519.42      538.33     23.49 o 
   8   5  16       31.39       28.74      4.81 o 
   9   5  16       61.37       58.67      6.13 o 
  10   5  16       36.41       34.86      5.01 o 
  11   5  16        5.04        5.73      3.07 o 
  12   5  16        4.90       13.76      3.89 o 
   0   6  16       19.81       21.28      3.84 o 
   1   6  16       76.75       95.77      7.04 o 
   2   6  16       69.06       62.47      5.67 o 
   3   6  16       88.61       83.47      6.36 o 
   4   6  16      159.75      163.77      7.52 o 
   5   6  16      254.98      252.55     11.54 o 
   6   6  16      400.84      374.64     15.27 o 
   7   6  16       36.62       41.42      4.77 o 
   8   6  16       22.11        7.24      3.44 o 
   9   6  16        0.02        4.67      2.51 o 
  10   6  16        3.59       12.45      3.36 o 
  11   6  16       12.91       24.55      3.94 o 
   0   7  16      120.65      124.86     15.28 o 
   1   7  16      110.26       88.28      9.01 o 
   2   7  16       57.10       56.60      8.02 o 
   3   7  16       49.39       60.63      7.40 o 
   4   7  16      598.05      608.80     21.56 o 
   5   7  16      111.58      106.38      7.74 o 
   6   7  16      151.90      158.76      9.32 o 
   7   7  16       11.23       13.10      2.54 o 
   8   7  16       69.70       83.19      5.81 o 
   9   7  16       62.68       65.74      6.35 o 
  10   7  16        7.22        5.23      2.45 o 
  11   7  16        0.24       -1.99      6.39 o 
   1   8  16      212.75      215.33     15.89 o 
   2   8  16       98.52       70.84      8.58 o 
   3   8  16        9.22        7.96     10.89 o 
   4   8  16       13.28       12.67      3.11 o 
   5   8  16        9.27       16.93      2.61 o 
   6   8  16      148.67      147.06      9.76 o 
   7   8  16       51.50       55.45      5.67 o 
   8   8  16        5.82       12.84      2.52 o 
   9   8  16        4.59        5.57      2.21 o 
  10   8  16        2.14        9.06      2.79 o 
   0   9  16       14.49        7.48      5.23 o 
   1   9  16       16.52       16.50      5.01 o 
   2   9  16       34.58       40.21      8.49 o 
   3   9  16       10.68        8.39      5.16 o 
   4   9  16       97.01      108.06      8.05 o 
   5   9  16       24.93       20.27      3.14 o 
   6   9  16        6.50        8.12      2.69 o 
   7   9  16        7.03        2.60      2.37 o 
   8   9  16        6.65        8.77      2.47 o 
   9   9  16        1.03        2.03      2.43 o 
  10   9  16        6.37       13.78      3.22 o 
   0  10  16       74.27       76.31     12.09 o 
   1  10  16       18.63       20.21      5.76 o 
   2  10  16       59.18       53.84      9.70 o 
   3  10  16       25.35       24.07      5.32 o 
   4  10  16      156.57      153.62     10.47 o 
   5  10  16      192.87      188.58     12.03 o 
   6  10  16      109.48       88.70      6.96 o 
   7  10  16        3.27       13.51      4.02 o 
   8  10  16        9.01        4.76      3.12 o 
   9  10  16        2.83        9.36      2.99 o 
   0  11  16       78.62       83.99     13.50 o 
   1  11  16        2.41        6.52      4.19 o 
   2  11  16       17.51        3.70      5.27 o 
   3  11  16       10.35        9.06      2.33 o 
   4  11  16        3.22        9.39      2.72 o 
   5  11  16       12.43       20.45      3.15 o 
   6  11  16       39.79       33.56      4.96 o 
   7  11  16        9.04       19.60      5.60 o 
   8  11  16       11.22       18.57      5.14 o 
   0  12  16        2.00        0.60      3.72 o 
   1  12  16        3.47        6.30      2.76 o 
   2  12  16       12.23        3.90      2.64 o 
   3  12  16        3.62       13.12      2.91 o 
   4  12  16        0.47        4.21      2.82 o 
   5  12  16       15.14       15.42      2.93 o 
   6  12  16       13.61       18.72      2.77 o 
   7  12  16        0.36        7.35      3.66 o 
   0  13  16       17.39       23.62      6.03 o 
   1  13  16       17.43       24.90      7.01 o 
   2  13  16       12.96        9.17      5.62 o 
   3  13  16        3.81        1.30      3.81 o 
   4  13  16        5.94       13.59      3.00 o 
   5  13  16       10.29        0.60      3.63 o 
   6  13  16        1.91       -0.75      3.72 o 
   0  14  16        0.45        6.93      4.64 o 
   1  14  16        9.25        2.25      3.21 o 
   2  14  16       22.00       19.42      3.44 o 
   3  14  16       11.80       33.20      5.54 o 
   4  14  16        7.50        1.71      4.12 o 
   1   0  17      294.25      301.97      8.13 o 
   2   0  17     1077.23     1186.35     14.38 o 
   3   0  17       14.08       10.47      1.77 o 
   4   0  17       72.81       73.72      8.06 o 
   5   0  17       22.40       20.47      4.81 o 
   6   0  17       11.74       28.84      9.43 o 
   7   0  17       21.66        2.30      4.70 o 
   8   0  17       92.52       77.03      9.21 o 
   9   0  17        5.58       -0.91      3.64 o 
  10   0  17        0.01       10.75      4.13 o 
  11   0  17       11.18        9.09      4.88 o 
  12   0  17        8.92        9.46      5.40 o 
   0   1  17       36.09       55.24      4.06 o 
   1   1  17       47.73       83.12      5.61 o 
   2   1  17      287.05      269.96      6.03 o 
   3   1  17      212.72      214.12      5.19 o 
   4   1  17       98.34       78.69      4.59 o 
   5   1  17       21.35       12.93      2.03 o 
   6   1  17        7.24        1.74      3.12 o 
   7   1  17       87.18       75.06      6.41 o 
   8   1  17       37.06       30.56      4.36 o 
   9   1  17       47.68       37.93      4.05 o 
  10   1  17        6.89        5.75      2.94 o 
  11   1  17        8.29       14.54      3.33 o 
  12   1  17        6.39       15.53      7.10 o 
   0   2  17      263.48      256.74      6.30 o 
   1   2  17      131.79      126.23      4.01 o 
   2   2  17      129.22      142.13      4.64 o 
   3   2  17        3.96        3.82      0.80 o 
   4   2  17      154.23      159.19      6.84 o 
   5   2  17       76.07       53.91      7.42 o 
   6   2  17      272.37      259.66     12.31 o 
   7   2  17       80.65       67.88      6.24 o 
   8   2  17      242.70      216.53     11.28 o 
   9   2  17        7.34        7.54      2.36 o 
  10   2  17       15.64       18.61      4.10 o 
  11   2  17        7.37        7.32      3.70 o 
  12   2  17       14.80       11.94      7.42 o 
   0   3  17      320.79      317.24      8.42 o 
   1   3  17      878.72      877.42     13.95 o 
   2   3  17       35.21       41.63      3.85 o 
   3   3  17      653.27      646.27     14.58 o 
   4   3  17      208.83      214.05      8.28 o 
   5   3  17       12.57       17.37      2.19 o 
   6   3  17       49.10       37.54      4.01 o 
   7   3  17       93.91       83.22      6.52 o 
   8   3  17       28.21       13.51      2.92 o 
   9   3  17        5.26        6.03      4.23 o 
  10   3  17       27.20       24.06      4.60 o 
  11   3  17        3.63        3.96      3.46 o 
  12   3  17        0.50        5.91      4.36 o 
   0   4  17       29.19       33.07      4.76 o 
   1   4  17      272.17      276.18      6.81 o 
   2   4  17      605.87      619.16     13.29 o 
   3   4  17      143.05      141.71      5.59 o 
   4   4  17      828.84      788.10     24.78 o 
   5   4  17      693.79      727.86     25.01 o 
   6   4  17      189.69      165.26     11.05 o 
   7   4  17      603.62      655.29     26.17 o 
   8   4  17      136.36      150.45     10.64 o 
   9   4  17        8.37       12.95      2.79 o 
  10   4  17        0.90        0.09      8.32 o 
  11   4  17       13.14       12.28      3.55 o 
  12   4  17        6.41        5.59      4.11 o 
   0   5  17        0.54        3.68      0.89 o 
   1   5  17      703.21      700.81     14.97 o 
   2   5  17      165.84      164.16      6.92 o 
   3   5  17      364.45      339.96     15.81 o 
   4   5  17      204.00      196.29     11.56 o 
   5   5  17      392.28      405.26     18.20 o 
   6   5  17       31.60       50.88      5.96 o 
   7   5  17      348.15      360.89     18.65 o 
   8   5  17        6.66       10.19      3.42 o 
   9   5  17       20.85       14.97      2.71 o 
  10   5  17       20.05       21.93     12.79 o 
  11   5  17        7.02       20.51      3.63 o 
   0   6  17      120.26       93.69      9.13 o 
   1   6  17       11.63       20.56      3.32 o 
   2   6  17       18.25       11.87      2.59 o 
   3   6  17      237.69      229.72     10.79 o 
   4   6  17      529.73      516.12     17.26 o 
   5   6  17       28.59       26.58      3.96 o 
   6   6  17       61.79       49.72      6.49 o 
   7   6  17        8.02        5.14      4.02 o 
   8   6  17       20.95       24.94      4.68 o 
   9   6  17       41.21       49.58      4.30 o 
  10   6  17       25.63       19.59      3.05 o 
  11   6  17        5.77       12.18      3.22 o 
   0   7  17       24.72       27.03      7.62 o 
   1   7  17        1.04        0.37      2.30 o 
   2   7  17        6.84        3.59      1.99 o 
   3   7  17      171.14      200.41     11.75 o 
   4   7  17       13.83       14.26      3.96 o 
   5   7  17       50.14       43.25      6.05 o 
   6   7  17        3.04        4.19      1.81 o 
   7   7  17       70.48       63.21      4.84 o 
   8   7  17       29.07       23.02      4.29 o 
   9   7  17        9.90       13.90      2.13 o 
  10   7  17       12.54       18.39      2.47 o 
  11   7  17        2.05       11.29      3.94 o 
   0   8  17      235.76      186.61     20.54 o 
   1   8  17       30.16       22.72      7.34 o 
   2   8  17       31.13       23.77      5.49 o 
   3   8  17       63.11       52.64      6.19 o 
   4   8  17       54.17       60.46      6.08 o 
   5   8  17      101.35      103.37      9.25 o 
   6   8  17      107.75      118.96      8.09 o 
   7   8  17      136.12      123.29      8.08 o 
   8   8  17        9.50       16.24      2.63 o 
   9   8  17        0.99        2.09      2.73 o 
  10   8  17        1.03        2.73      2.44 o 
   0   9  17       79.76       76.65     13.52 o 
   1   9  17      125.23       98.41     19.14 o 
   2   9  17       89.72       68.49      9.11 o 
   3   9  17       18.14       10.27      3.04 o 
   4   9  17       19.88       20.89      2.81 o 
   5   9  17       45.06       53.87      5.55 o 
   6   9  17        7.80        5.23      2.50 o 
   7   9  17       34.08       41.19      5.30 o 
   8   9  17        6.41        8.62      2.26 o 
   9   9  17        3.03       10.56      2.91 o 
   0  10  17        1.39        2.72      3.69 o 
   1  10  17       57.83       47.75     12.94 o 
   2  10  17        0.77        1.74      2.38 o 
   3  10  17        5.02        8.80      4.31 o 
   4  10  17       25.26       40.32      4.89 o 
   5  10  17       95.60      104.68      7.51 o 
   6  10  17        2.11        4.52      2.44 o 
   7  10  17       12.62       10.38      2.52 o 
   8  10  17        5.71        2.01      5.69 o 
   9  10  17        5.28       16.90      5.32 o 
   0  11  17       45.67       36.57      9.20 o 
   1  11  17       84.54       66.12      7.65 o 
   2  11  17        6.51        8.85      2.76 o 
   3  11  17       23.62       21.72      7.93 o 
   4  11  17      112.28      106.27      7.54 o 
   5  11  17       51.52       41.40      5.39 o 
   6  11  17       24.85       27.63      4.95 o 
   7  11  17       24.69       31.33      3.64 o 
   8  11  17        1.52       10.78      8.95 o 
   0  12  17        0.07        3.00      4.10 o 
   1  12  17        0.00       -2.72      2.72 o 
   2  12  17       21.27       24.06      7.14 o 
   3  12  17        0.91        0.35      2.29 o 
   4  12  17        2.40        2.34      2.45 o 
   5  12  17        4.28        9.20      2.92 o 
   6  12  17        3.69        6.45      2.80 o 
   7  12  17        1.05       -1.79      3.00 o 
   0  13  17        8.06       10.01      4.77 o 
   1  13  17        8.97       13.15      3.07 o 
   2  13  17        6.65       17.61      3.23 o 
   3  13  17       11.32       11.53      3.42 o 
   4  13  17        7.92       17.21      3.04 o 
   5  13  17        7.29       17.94      4.18 o 
   0  14  17        2.75        2.88      4.73 o 
   1  14  17        3.67        3.66      4.95 o 
   2  14  17        9.70       14.23     11.30 o 
   3  14  17        3.31        3.58      3.43 o 
   0   0  18      297.74      314.67     12.43 o 
   1   0  18        6.38        3.85      0.84 o 
   2   0  18      219.89      218.53      5.98 o 
   3   0  18       12.49       16.53      1.73 o 
   4   0  18      271.93      295.21     12.99 o 
   5   0  18       33.84       26.67      8.81 o 
   6   0  18       59.41       66.09     10.59 o 
   7   0  18       14.63       15.86     10.18 o 
   8   0  18       56.10       52.00      7.61 o 
   9   0  18       19.45       14.85      3.53 o 
  10   0  18       62.85       52.33      9.77 o 
  11   0  18        0.00        8.16      5.55 o 
  12   0  18        0.01       -3.58      5.31 o 
   0   1  18      214.70      207.96      6.75 o 
   1   1  18     1370.63     1410.43     18.39 o 
   2   1  18       38.89       42.75      2.89 o 
   3   1  18      654.00      607.25     13.66 o 
   4   1  18       71.16       64.99      3.88 o 
   5   1  18        2.06        1.28      1.36 o 
   6   1  18       16.75        6.06      2.15 o 
   7   1  18      241.07      220.22     11.58 o 
   8   1  18       83.72       85.41      6.17 o 
   9   1  18       47.00       38.85      5.10 o 
  10   1  18        4.04        1.71      5.92 o 
  11   1  18       10.95       14.73      3.47 o 
  12   1  18        5.87       20.16     11.59 o 
   0   2  18      889.64      911.97     14.31 o 
   1   2  18      221.59      220.00      6.51 o 
   2   2  18      213.22      196.93      8.50 o 
   3   2  18      434.76      405.18     10.73 o 
   4   2  18      267.01      295.79     12.17 o 
   5   2  18        2.28        1.99      2.75 o 
   6   2  18       44.03       41.59      5.62 o 
   7   2  18      305.85      286.81     13.63 o 
   8   2  18       48.85       45.05      4.05 o 
   9   2  18       24.91       16.40      2.43 o 
  10   2  18        9.14       10.71      7.97 o 
  11   2  18        0.14        0.40      5.53 o 
  12   2  18        3.93        7.82      3.99 o 
   0   3  18        1.38        1.47      2.93 o 
   1   3  18      121.57      129.33      5.65 o 
   2   3  18      144.37      145.16      7.82 o 
   3   3  18      311.44      313.90      9.11 o 
   4   3  18      521.82      522.29     17.10 o 
   5   3  18      341.94      349.07     14.04 o 
   6   3  18      143.00      129.40      8.37 o 
   7   3  18       52.94       33.74      4.78 o 
   8   3  18       15.69       18.65      3.65 o 
   9   3  18       16.42        8.27      4.65 o 
  10   3  18        4.23       -3.29      3.30 o 
  11   3  18        2.93        8.31      3.57 o 
  12   3  18        9.16        3.81      6.67 o 
   0   4  18       10.39        4.07      4.05 o 
   1   4  18       27.05       34.63      2.46 o 
   2   4  18      182.02      198.75      6.44 o 
   3   4  18       75.53       65.12      3.74 o 
   4   4  18     1086.21     1028.99     29.51 o 
   5   4  18       48.09       62.91      6.79 o 
   6   4  18      243.31      283.06     15.41 o 
   7   4  18       58.90       50.46      7.31 o 
   8   4  18      180.66      175.33     12.13 o 
   9   4  18       47.86       42.03      4.23 o 
  10   4  18        4.58        8.67      6.05 o 
  11   4  18       25.45       25.94      3.83 o 
   0   5  18        4.76        3.21      1.49 o 
   1   5  18       51.94       56.00      5.70 o 
   2   5  18        7.74        6.99      2.08 o 
   3   5  18       84.52       99.81      7.98 o 
   4   5  18      257.54      243.21     13.25 o 
   5   5  18      545.70      548.43     21.81 o 
   6   5  18       60.52       65.57      6.54 o 
   7   5  18       39.19       25.26      4.93 o 
   8   5  18        1.40       -2.07      2.07 o 
   9   5  18        2.45        7.27      2.51 o 
  10   5  18       16.41       13.97      8.25 o 
  11   5  18        1.37        9.36      3.79 o 
   0   6  18       29.00       31.99      7.72 o 
   1   6  18       34.04       32.02      3.90 o 
   2   6  18       68.75       59.34      5.21 o 
   3   6  18       97.35      104.78      8.71 o 
   4   6  18      397.52      408.16     24.28 o 
   5   6  18      104.56       88.66      9.48 o 
   6   6  18      133.92      114.71      9.36 o 
   7   6  18       13.88       13.59      3.08 o 
   8   6  18       19.96       19.85      4.60 o 
   9   6  18       13.46       17.35      2.55 o 
  10   6  18        7.24       10.70      2.77 o 
  11   6  18        7.04       11.26      4.52 o 
   0   7  18        5.05        0.48      1.90 o 
   1   7  18      127.29      108.42      7.51 o 
   2   7  18       20.49       14.46      3.06 o 
   3   7  18      302.43      303.06     13.59 o 
   4   7  18      191.96      189.92     12.15 o 
   5   7  18       41.20       42.66      4.57 o 
   6   7  18       25.34       24.11      3.30 o 
   7   7  18       64.04       65.66      5.28 o 
   8   7  18       16.74       18.19      2.33 o 
   9   7  18        3.70        7.77      2.21 o 
  10   7  18       16.48       15.48      3.03 o 
   0   8  18      289.57      284.42     25.88 o 
   1   8  18       18.06       10.75      3.19 o 
   2   8  18        1.44       -1.61      1.61 o 
   3   8  18       12.97       10.76      2.67 o 
   4   8  18        2.23        6.30      3.95 o 
   5   8  18      119.02      127.46      8.54 o 
   6   8  18       35.07       30.36      4.61 o 
   7   8  18        7.96       10.64      2.97 o 
   8   8  18        2.48        5.11      2.55 o 
   9   8  18        0.68        5.46      2.24 o 
  10   8  18       16.46       15.14      3.05 o 
   0   9  18       15.77       10.60      5.62 o 
   1   9  18       99.59       85.40     15.19 o 
   2   9  18       29.29       41.64     10.95 o 
   3   9  18       22.96       13.43      9.94 o 
   4   9  18       96.31       95.84      9.20 o 
   5   9  18       55.07       52.15      4.49 o 
   6   9  18       78.92       62.28      5.25 o 
   7   9  18       36.92       34.51      3.21 o 
   8   9  18        3.04       -0.36      2.57 o 
   9   9  18        3.36        2.66      2.85 o 
   0  10  18        2.56        6.62      4.54 o 
   1  10  18       52.27       42.84      6.25 o 
   2  10  18       38.33       29.90      5.70 o 
   3  10  18        0.02       -1.93      2.42 o 
   4  10  18       98.96      100.06     10.03 o 
   5  10  18       10.68       13.99      2.33 o 
   6  10  18       40.92       41.08      4.38 o 
   7  10  18       14.58       22.34      4.59 o 
   8  10  18       10.04        5.67      3.59 o 
   0  11  18       53.78       60.99     10.47 o 
   1  11  18       11.04        7.18      3.95 o 
   2  11  18       28.43       40.81      4.95 o 
   3  11  18        6.43       20.53     10.68 o 
   4  11  18       23.48       34.67      3.39 o 
   5  11  18       10.95       16.56      2.83 o 
   6  11  18        0.00        4.37      3.01 o 
   7  11  18        8.93       10.12      2.83 o 
   8  11  18        4.74        9.37      3.05 o 
   0  12  18       19.80       29.57      6.82 o 
   1  12  18        5.37        6.66      4.16 o 
   2  12  18       17.60       20.53      3.62 o 
   3  12  18        8.18       15.13      3.19 o 
   4  12  18        3.96        5.94      4.16 o 
   5  12  18        1.86        5.24      2.78 o 
   6  12  18       12.43       16.41      3.55 o 
   0  13  18        8.71       13.27      4.52 o 
   1  13  18        4.34        6.96      4.70 o 
   2  13  18        8.89        9.46      6.59 o 
   3  13  18        9.12       11.55      4.91 o 
   4  13  18       17.81       17.14      3.60 o 
   5  13  18        0.06        2.09      5.29 o 
   0  14  18       33.23       37.36      6.79 o 
   1  14  18        3.25        4.71      4.68 o 
   2  14  18        2.17        8.63      4.42 o 
   1   0  19       51.80       54.71      4.48 o 
   2   0  19      105.35       94.95      7.94 o 
   3   0  19      620.82      626.81     18.17 o 
   4   0  19        5.50        6.84      2.64 o 
   5   0  19        0.03       -2.05      2.05 o 
   6   0  19       62.73       37.67      7.10 o 
   7   0  19       87.16       57.29      7.23 o 
   8   0  19       37.62       39.82      7.09 o 
   9   0  19        2.31        0.54      2.68 o 
  10   0  19        0.02        3.66      4.48 o 
  11   0  19        3.44        3.44      4.83 o 
  12   0  19        0.26       -3.31      5.75 o 
   0   1  19      112.16       96.47      6.96 o 
   1   1  19      104.10      117.09      7.76 o 
   2   1  19        0.11        1.29      0.73 o 
   3   1  19     1166.75     1231.16     24.28 o 
   4   1  19      122.32      115.95      7.57 o 
   5   1  19        6.19        3.41      1.57 o 
   6   1  19       74.88       41.86      6.44 o 
   7   1  19       11.65        6.31      1.95 o 
   8   1  19      209.40      184.98     10.72 o 
   9   1  19       31.79       19.76      3.23 o 
  10   1  19        2.45       14.50      3.34 o 
  11   1  19        4.94        6.10     12.44 o 
  12   1  19        2.51       19.11      6.07 o 
   0   2  19        3.75        5.57      1.59 o 
   1   2  19      150.34      136.43      4.98 o 
   2   2  19      430.90      441.75     18.67 o 
   3   2  19      551.34      562.30     12.53 o 
   4   2  19       15.12       15.98      3.68 o 
   5   2  19       69.32       67.55      4.66 o 
   6   2  19       19.64       25.94      4.27 o 
   7   2  19       13.73        7.06      2.35 o 
   8   2  19        5.44        6.57      2.16 o 
   9   2  19        4.05        3.74      2.48 o 
  10   2  19       21.98       36.18      5.87 o 
  11   2  19        0.13        2.16      9.51 o 
  12   2  19        9.99       10.17      4.07 o 
   0   3  19       23.01       24.52      4.14 o 
   1   3  19       62.51       57.59      4.53 o 
   2   3  19       20.85       17.94      4.19 o 
   3   3  19      864.85      818.24     15.68 o 
   4   3  19      109.17      123.92      7.60 o 
   5   3  19      243.45      238.44     11.29 o 
   6   3  19      130.58       94.16      7.91 o 
   7   3  19      178.95      142.57      8.80 o 
   8   3  19       20.07       21.75      2.88 o 
   9   3  19       40.66       43.63      4.53 o 
  10   3  19        0.92        5.85      3.32 o 
  11   3  19        8.01       11.67      7.57 o 
   0   4  19        5.03        6.20      4.46 o 
   1   4  19       72.19       67.30      7.18 o 
   2   4  19       24.58       22.83      3.40 o 
   3   4  19       34.65       31.55      4.51 o 
   4   4  19      219.58      204.01     11.91 o 
   5   4  19       29.31       36.08      5.08 o 
   6   4  19      433.69      436.39     19.77 o 
   7   4  19        6.31        8.36      2.57 o 
   8   4  19       40.83       30.43      5.28 o 
   9   4  19        5.71       11.20      2.81 o 
  10   4  19       10.55       10.68      5.55 o 
  11   4  19        6.38       27.83      4.50 o 
   0   5  19       56.61       58.04      6.09 o 
   1   5  19       18.90       24.98      3.21 o 
   2   5  19       52.05       60.17      6.27 o 
   3   5  19      261.30      300.25     15.07 o 
   4   5  19       58.60       60.45      7.15 o 
   5   5  19      194.19      194.66     11.56 o 
   6   5  19       30.70       21.04      3.49 o 
   7   5  19        4.28        5.24      2.64 o 
   8   5  19        4.40        1.38      2.31 o 
   9   5  19        3.86       10.75      3.48 o 
  10   5  19        4.42        9.40      2.73 o 
  11   5  19        0.89        0.78      5.68 o 
   0   6  19        0.00        0.27      3.70 o 
   1   6  19       45.30       37.12      4.55 o 
   2   6  19       59.79       63.19      6.57 o 
   3   6  19       66.16       69.11      7.09 o 
   4   6  19      117.78      106.15     11.51 o 
   5   6  19      196.54      190.57     11.80 o 
   6   6  19       76.58       85.72      9.17 o 
   7   6  19       11.28        8.27      3.20 o 
   8   6  19       26.58       19.19      3.10 o 
   9   6  19       31.71       37.65      5.64 o 
  10   6  19        0.78        2.84      3.61 o 
  11   6  19        1.69        5.35      4.09 o 
   0   7  19        2.24       -0.07      1.89 o 
   1   7  19      151.80      117.27      7.81 o 
   2   7  19       30.05       38.41      6.57 o 
   3   7  19       40.17       36.95      5.22 o 
   4   7  19      193.39      158.70     10.74 o 
   5   7  19      193.56      186.16     11.69 o 
   6   7  19       19.93       22.22      4.04 o 
   7   7  19        0.63        2.40      2.23 o 
   8   7  19       28.22       20.70      4.51 o 
   9   7  19       10.09       10.85      2.92 o 
  10   7  19        1.53        9.60      3.43 o 
   0   8  19       15.13       13.50      3.21 o 
   1   8  19       45.28       42.15      6.76 o 
   2   8  19      113.35      113.48      8.85 o 
   3   8  19       24.83       19.46      3.11 o 
   4   8  19      109.78      103.20      8.89 o 
   5   8  19       17.55       24.88      3.73 o 
   6   8  19       47.75       45.55      4.09 o 
   7   8  19        1.69        8.14      2.50 o 
   8   8  19       30.16       28.20      2.94 o 
   9   8  19        4.43        3.91      2.29 o 
  10   8  19        5.33        6.86      2.60 o 
   0   9  19       51.33       54.90      9.90 o 
   1   9  19       18.21       23.21      5.26 o 
   2   9  19       17.40       11.57      2.77 o 
   3   9  19       44.49       37.14      5.66 o 
   4   9  19        9.19        7.29      5.37 o 
   5   9  19       13.49        6.90      2.29 o 
   6   9  19       35.11       32.91      3.75 o 
   7   9  19        6.49        6.87      2.26 o 
   8   9  19        7.37       11.17      2.81 o 
   9   9  19        9.76       15.09      2.58 o 
   0  10  19        6.78        3.24      3.61 o 
   1  10  19        1.26       -1.01      2.38 o 
   2  10  19       19.15       15.41      3.79 o 
   3  10  19       35.94       24.25      7.13 o 
   4  10  19       16.54       27.91      4.45 o 
   5  10  19       53.29       47.01      6.01 o 
   6  10  19        6.25        9.57      3.14 o 
   7  10  19       13.49       22.46      4.37 o 
   8  10  19       19.86       14.34      3.07 o 
   0  11  19       17.49       17.94      5.93 o 
   1  11  19       10.43        9.84      2.78 o 
   2  11  19       36.26       20.18      3.97 o 
   3  11  19       68.19       40.76      6.83 o 
   4  11  19       12.48       19.95      6.21 o 
   5  11  19       27.18       45.57      3.89 o 
   6  11  19       40.38       39.69      3.91 o 
   7  11  19        9.51        9.21      3.38 o 
   0  12  19        0.66       -0.52      3.90 o 
   1  12  19        5.30        6.76      3.22 o 
   2  12  19       15.74       10.29      3.09 o 
   3  12  19       21.57       25.52      4.23 o 
   4  12  19       32.26       25.41      4.15 o 
   5  12  19        8.20       15.82      3.40 o 
   6  12  19        1.53        5.64      9.23 o 
   0  13  19        0.48       -2.14      4.41 o 
   1  13  19       10.39        9.97      3.41 o 
   2  13  19        3.49        4.11      3.32 o 
   3  13  19       12.01        3.37      4.39 o 
   4  13  19       25.01       25.44      5.66 o 
   0  14  19       12.34        7.03      4.90 o 
   1  14  19        0.37        7.81      3.61 o 
   0   0  20      556.87      524.92     35.62 o 
   1   0  20      137.46      155.70     13.10 o 
   2   0  20      514.61      555.92     26.32 o 
   3   0  20        8.17        7.10      2.78 o 
   4   0  20      133.83      138.21     12.28 o 
   5   0  20       12.52        3.60      7.84 o 
   6   0  20      157.89      124.28     11.69 o 
   7   0  20       17.95       23.13      5.48 o 
   8   0  20       55.93       27.75      7.41 o 
   9   0  20      204.14      192.21     14.23 o 
  10   0  20        9.04        6.02      5.18 o 
  11   0  20        4.78       16.64      5.23 o 
   0   1  20       35.51       49.26     12.70 o 
   1   1  20       33.97       38.45      4.50 o 
   2   1  20      101.36       93.21      4.31 o 
   3   1  20      380.74      368.70     10.08 o 
   4   1  20       36.31       29.15      3.41 o 
   5   1  20       30.58       14.79      4.05 o 
   6   1  20       19.45        8.45      3.14 o 
   7   1  20      104.27       86.53      6.64 o 
   8   1  20       53.52       53.59      4.68 o 
   9   1  20       27.26       19.98      4.87 o 
  10   1  20       21.88        8.23      3.44 o 
  11   1  20        2.37        5.61      3.78 o 
   0   2  20       37.19       40.69      4.46 o 
   1   2  20        3.42        4.98      1.94 o 
   2   2  20      203.69      218.51     12.80 o 
   3   2  20       91.99      107.42      8.79 o 
   4   2  20      359.09      360.65     14.12 o 
   5   2  20      185.66      185.26     12.62 o 
   6   2  20       92.81       72.41      8.38 o 
   7   2  20       73.10       54.96      5.28 o 
   8   2  20      135.35      128.29      8.33 o 
   9   2  20       46.34       49.56      5.67 o 
  10   2  20       18.87        9.87      8.74 o 
  11   2  20        1.48        9.70      6.42 o 
   0   3  20       35.71       39.16     10.72 o 
   1   3  20      244.89      273.28      8.13 o 
   2   3  20      145.41      131.58     13.12 o 
   3   3  20      233.42      243.93     11.09 o 
   4   3  20      145.08      115.70      9.20 o 
   5   3  20      449.78      406.28     19.31 o 
   6   3  20      171.15      154.56      9.27 o 
   7   3  20       55.65       61.69      6.60 o 
   8   3  20       58.13       67.46      5.68 o 
   9   3  20       18.40       15.39      3.57 o 
  10   3  20        1.81        8.55      3.41 o 
  11   3  20        6.60       10.35      3.88 o 
   0   4  20      329.83      333.11     28.22 o 
   1   4  20        6.40       12.97      3.07 o 
   2   4  20      373.18      336.28      8.93 o 
   3   4  20      439.45      457.58     10.81 o 
   4   4  20      182.02      173.27     10.63 o 
   5   4  20      225.73      244.41     18.30 o 
   6   4  20       31.23       34.72      4.96 o 
   7   4  20       52.09       38.35      5.86 o 
   8   4  20        3.31       -4.25      4.25 o 
   9   4  20        1.99        4.94      2.77 o 
  10   4  20        2.31        9.25      3.61 o 
  11   4  20       10.78       21.45      5.30 o 
   0   5  20      218.53      211.99     23.22 o 
   1   5  20       81.24       97.58      7.30 o 
   2   5  20      126.74      124.00      8.72 o 
   3   5  20      191.26      175.62     11.19 o 
   4   5  20      157.47      167.99     14.19 o 
   5   5  20      119.37      114.45     11.86 o 
   6   5  20       38.00       38.74      4.88 o 
   7   5  20       26.42       10.92      2.45 o 
   8   5  20        8.80       14.15      3.08 o 
   9   5  20       18.13        6.90      3.18 o 
  10   5  20       20.10       23.02      3.62 o 
  11   5  20        2.70        5.36      6.84 o 
   0   6  20      162.13      138.73     11.15 o 
   1   6  20      211.62      205.56     12.55 o 
   2   6  20       39.61       29.41      7.51 o 
   3   6  20      163.92      140.10     10.23 o 
   4   6  20      265.46      259.38     19.13 o 
   5   6  20       24.43       16.78      8.90 o 
   6   6  20       28.85       30.84      4.03 o 
   7   6  20       22.46       15.23      2.80 o 
   8   6  20       10.09       29.48      4.60 o 
   9   6  20       12.44       11.79      2.79 o 
  10   6  20       29.34       25.87      3.45 o 
   0   7  20       35.69       41.81     10.89 o 
   1   7  20       37.85       24.23      3.83 o 
   2   7  20       74.70       71.44      5.86 o 
   3   7  20       82.46       79.90      7.35 o 
   4   7  20       81.63       85.38     10.24 o 
   5   7  20        2.46        1.74      2.71 o 
   6   7  20        7.78       17.21      3.52 o 
   7   7  20       10.73       14.22      4.57 o 
   8   7  20       11.39       12.00      4.17 o 
   9   7  20       17.74       40.27      4.72 o 
  10   7  20       33.33       40.56      4.33 o 
   0   8  20       10.70       15.71      7.17 o 
   1   8  20       39.13       26.99      4.26 o 
   2   8  20        7.78        4.38      3.22 o 
   3   8  20        8.63        1.69      1.59 o 
   4   8  20      124.68      121.21      9.25 o 
   5   8  20       61.96       63.99      6.10 o 
   6   8  20        0.05        2.80      3.21 o 
   7   8  20        7.18       15.80      2.55 o 
   8   8  20        4.69        0.46      2.36 o 
   9   8  20       15.01       26.43      2.76 o 
   0   9  20       88.16       69.98      9.66 o 
   1   9  20      258.08      234.78     14.29 o 
   2   9  20      154.60      151.70     10.82 o 
   3   9  20       40.97       41.23      5.77 o 
   4   9  20        5.37        3.83      3.51 o 
   5   9  20       31.64       40.34      4.59 o 
   6   9  20        5.32        6.97      2.17 o 
   7   9  20        6.76        5.58      2.23 o 
   8   9  20       19.93       21.16      3.35 o 
   9   9  20       19.30       22.77      2.86 o 
   0  10  20        0.36        5.72      4.48 o 
   1  10  20       19.58       23.03     10.54 o 
   2  10  20        4.31        0.71      2.09 o 
   3  10  20       18.63       27.60      4.25 o 
   4  10  20        3.80        5.00      2.90 o 
   6  10  20       24.77       12.95      3.89 o 
   7  10  20       12.49       10.72      3.99 o 
   8  10  20        0.51        7.21      3.10 o 
   0  11  20       38.47       33.62      8.77 o 
   1  11  20        2.66        1.70      5.91 o 
   2  11  20       20.42       16.26      3.77 o 
   3  11  20        4.18        7.73      4.87 o 
   4  11  20       19.82       19.79      3.44 o 
   5  11  20       27.28       34.10      4.12 o 
   6  11  20       11.20       -3.82      3.82 o 
   7  11  20        3.73        1.13      3.09 o 
   0  12  20       20.39       20.87      5.36 o 
   1  12  20        2.92        6.42      2.99 o 
   2  12  20       10.86       16.45      5.25 o 
   3  12  20       43.33       40.09      8.06 o 
   4  12  20       23.08       30.29      4.31 o 
   5  12  20        8.78       17.59      2.98 o 
   6  12  20        1.16       -0.78      4.39 o 
   0  13  20        0.99        3.47      4.50 o 
   1  13  20        4.87        8.50      4.12 o 
   2  13  20        4.57        5.20      3.99 o 
   3  13  20        4.46        8.97      3.52 o 
   4  13  20        5.89       22.57      5.26 o 
   1   0  21      281.03      284.49     18.76 o 
   2   0  21      282.78      306.09     19.22 o 
   3   0  21      200.81      207.47     15.79 o 
   4   0  21        7.67        3.08      4.09 o 
   5   0  21        8.13        7.52      5.15 o 
   6   0  21        3.50        5.17      5.65 o 
   7   0  21       95.11       65.84      8.68 o 
   8   0  21       18.78       17.00      3.77 o 
   9   0  21       12.64       15.86      3.19 o 
  10   0  21        9.18       12.50      4.96 o 
  11   0  21        4.81       12.41      5.30 o 
   0   1  21       17.70       16.52      5.15 o 
   1   1  21     1088.70     1048.81     27.62 o 
   2   1  21      265.98      250.23     12.18 o 
   3   1  21      168.08      154.34      9.41 o 
   4   1  21      200.86      190.57     12.39 o 
   5   1  21       35.95       29.21      2.93 o 
   6   1  21       50.98       43.32      4.75 o 
   7   1  21       57.12       43.00      5.94 o 
   8   1  21        8.89       12.62      2.36 o 
   9   1  21       19.82       17.95      2.55 o 
  10   1  21       11.40       13.49      3.74 o 
  11   1  21        0.24        3.82      3.75 o 
   0   2  21       30.90       29.07      7.02 o 
   1   2  21      328.74      321.72     14.25 o 
   2   2  21      390.13      384.70     18.12 o 
   3   2  21      337.62      315.63     16.23 o 
   4   2  21      118.73      124.91      7.56 o 
   5   2  21      182.83      154.37     11.24 o 
   6   2  21        2.40        9.52      2.10 o 
   7   2  21      128.07      102.12      7.24 o 
   8   2  21      164.08      134.44      7.88 o 
   9   2  21       14.11       15.57      3.00 o 
  10   2  21        9.72        6.51      6.82 o 
  11   2  21        0.14       -3.77      3.77 o 
   0   3  21      183.53      180.89      9.22 o 
   1   3  21       10.80        6.34      2.09 o 
   2   3  21      126.52      143.03     10.69 o 
   3   3  21     1780.13     1748.95     36.46 o 
   4   3  21      178.75      167.35      9.47 o 
   5   3  21      504.18      488.78     21.65 o 
   6   3  21      110.39      102.61      6.94 o 
   7   3  21      103.35      105.92      7.11 o 
   8   3  21       58.80       61.00      4.44 o 
   9   3  21        2.94        7.83      2.51 o 
  10   3  21        0.72        5.71      6.64 o 
  11   3  21        7.13        7.53      4.29 o 
   0   4  21       27.84       20.42      7.54 o 
   1   4  21        0.87       12.43      5.92 o 
   2   4  21       98.73       90.76      8.60 o 
   3   4  21      246.64      258.75     13.47 o 
   4   4  21      226.04      229.40     12.78 o 
   5   4  21      192.75      197.25     15.90 o 
   6   4  21       49.80       45.16      6.34 o 
   7   4  21        7.25       16.01      2.96 o 
   8   4  21       13.16        8.53      3.45 o 
   9   4  21        3.38        1.44      3.07 o 
  10   4  21        3.85        5.10      3.47 o 
  11   4  21        6.46        4.79      4.24 o 
   0   5  21       54.68       56.86     14.59 o 
   1   5  21       36.33       46.50     12.44 o 
   2   5  21       83.56       78.55      6.64 o 
   3   5  21      569.48      539.45     21.66 o 
   4   5  21        8.12        4.70      5.46 o 
   5   5  21      227.07      188.28     16.09 o 
   6   5  21       47.54       42.93      4.69 o 
   7   5  21        9.82        7.26      3.61 o 
   8   5  21        9.46        1.94      3.11 o 
   9   5  21       10.47       14.14      6.02 o 
  10   5  21        0.09       -0.67      3.66 o 
   0   6  21      390.33      316.39     18.36 o 
   1   6  21       43.00       37.87      4.82 o 
   2   6  21      142.26      112.26      8.94 o 
   3   6  21       85.34       62.83      7.04 o 
   4   6  21       57.74       77.02      9.83 o 
   5   6  21       18.78       11.78      5.22 o 
   6   6  21        6.69       -0.82      2.27 o 
   7   6  21        9.43       10.48      2.54 o 
   8   6  21        8.65       16.30      5.56 o 
   9   6  21        6.32        9.90      4.59 o 
  10   6  21       11.18        1.99      5.84 o 
   0   7  21      158.58      150.04     12.74 o 
   1   7  21      229.14      201.79     10.71 o 
   2   7  21       77.35       52.98      6.84 o 
   3   7  21        0.90        0.73      2.97 o 
   4   7  21       99.20      107.52     15.27 o 
   5   7  21       33.18       42.10      8.29 o 
   6   7  21        6.92       14.41      2.58 o 
   7   7  21        3.65        1.01      2.35 o 
   8   7  21        7.60        9.30      2.74 o 
   9   7  21        4.85        4.76      5.01 o 
  10   7  21       10.11       16.33      4.07 o 
   0   8  21      497.72      442.91     46.69 o 
   1   8  21      121.78       88.46      7.08 o 
   2   8  21       48.54       41.90      5.06 o 
   3   8  21       22.72       10.47      2.41 o 
   4   8  21        2.88        3.88      2.14 o 
   5   8  21        5.58        3.46      3.09 o 
   6   8  21       14.88       21.62      5.32 o 
   7   8  21        1.11        3.52      2.60 o 
   8   8  21        0.78       -1.20      3.27 o 
   9   8  21        8.19       12.92      3.30 o 
   0   9  21        1.77        9.53      3.12 o 
   1   9  21       33.75       28.26      3.77 o 
   2   9  21        5.95        3.20      1.70 o 
   3   9  21       28.41       20.03      3.82 o 
   4   9  21       48.04       36.05      4.67 o 
   5   9  21        3.02        2.20      2.76 o 
   6   9  21        9.51       15.09      2.65 o 
   7   9  21       11.39       13.54      2.33 o 
   8   9  21        2.05        3.54      2.75 o 
   0  10  21       26.01       33.71      5.21 o 
   1  10  21       41.35       42.40      5.11 o 
   2  10  21        5.30        4.22      2.21 o 
   3  10  21       25.76       30.28      3.99 o 
   4  10  21       33.66       38.23      4.45 o 
   5  10  21        4.68        8.04      3.20 o 
   6  10  21       47.46       49.34      4.18 o 
   7  10  21        2.15        7.08      3.04 o 
   8  10  21       16.94       23.46      4.18 o 
   0  11  21        9.17       -1.15      4.09 o 
   1  11  21        4.32       10.63      3.71 o 
   2  11  21        3.42       15.17      3.73 o 
   3  11  21        4.80        4.92      5.11 o 
   4  11  21        4.96        9.42      3.02 o 
   5  11  21       18.04       24.82      3.36 o 
   6  11  21        8.06       12.43      2.86 o 
   0  12  21        1.50        3.84      4.86 o 
   1  12  21        0.22        5.03      5.07 o 
   2  12  21        1.34       10.24      4.56 o 
   3  12  21       32.48       36.79      7.16 o 
   4  12  21       10.57        7.43      4.84 o 
   5  12  21       11.22        5.09      3.95 o 
   0  13  21       17.88       22.80      6.91 o 
   1  13  21        3.14        0.23      3.35 o 
   2  13  21        0.87       -2.32      3.39 o 
   3  13  21        0.67        3.46      3.49 o 
   0   0  22      777.82      776.62     47.22 o 
   1   0  22      558.85      575.27     28.12 o 
   2   0  22      517.22      548.25     27.35 o 
   3   0  22        7.79       12.25      7.76 o 
   4   0  22      141.14      106.72     11.78 o 
   5   0  22        6.06        5.30      3.03 o 
   6   0  22       83.33       54.96     23.47 o 
   7   0  22        0.95        1.58      3.57 o 
   8   0  22       67.38       56.83      9.08 o 
   9   0  22        2.79       11.68      7.67 o 
  10   0  22       12.43       -5.10      5.10 o 
  11   0  22        5.96       17.85      5.57 o 
   0   1  22       33.58       28.24      7.20 o 
   1   1  22       50.58       85.92      6.72 o 
   2   1  22       92.00       83.08      7.27 o 
   3   1  22      196.20      193.71     10.95 o 
   4   1  22      101.79      105.56      9.43 o 
   5   1  22       92.98       70.12     13.30 o 
   6   1  22       31.93       21.91      3.21 o 
   7   1  22      189.72      183.99     12.31 o 
   8   1  22      132.25      107.83      7.43 o 
   9   1  22        8.57        7.07      2.90 o 
  10   1  22       10.31       26.26      5.74 o 
  11   1  22        4.58        4.62      3.96 o 
   0   2  22       16.97        8.05      2.93 o 
   1   2  22       97.53       86.37      9.87 o 
   2   2  22       66.28       99.40      8.42 o 
   3   2  22      246.06      227.21     14.08 o 
   4   2  22      478.77      460.12     16.68 o 
   5   2  22       12.76        5.77      3.06 o 
   6   2  22      178.70      153.50      9.09 o 
   7   2  22       66.65       55.98      7.26 o 
   8   2  22       17.43       12.84      2.36 o 
   9   2  22       81.48       71.52      5.39 o 
  10   2  22        6.23        7.97      6.42 o 
  11   2  22        1.60        1.11      4.02 o 
   0   3  22       87.79       96.96     14.63 o 
   1   3  22      239.94      219.36      8.02 o 
   2   3  22      391.00      387.83     18.75 o 
   3   3  22      554.75      659.93     25.12 o 
   4   3  22      142.33      121.51      7.89 o 
   5   3  22      414.10      436.72     20.59 o 
   6   3  22       89.01       70.68      5.55 o 
   7   3  22       31.25       33.50      3.61 o 
   8   3  22        1.00        3.89      2.03 o 
   9   3  22       14.83       12.37      2.76 o 
  10   3  22        1.56        3.50      3.59 o 
  11   3  22        4.02       10.69      4.11 o 
   0   4  22      147.88      165.41     19.85 o 
   1   4  22       28.64       25.24      5.84 o 
   2   4  22      131.74      144.85     12.90 o 
   3   4  22       40.07       26.73      4.71 o 
   4   4  22       18.78       32.72      3.29 o 
   5   4  22       50.71       38.19      5.91 o 
   6   4  22       59.77       52.33      4.44 o 
   7   4  22       74.40       88.47      7.07 o 
   8   4  22       11.39       17.71      5.53 o 
   9   4  22        8.38        4.10      5.83 o 
  10   4  22        4.06        9.83      2.95 o 
   0   5  22        1.14        0.57      3.55 o 
   1   5  22       39.65       56.59      8.63 o 
   2   5  22      145.09      127.15     10.13 o 
   3   5  22       87.94       63.38      5.77 o 
   4   5  22       78.54       62.63      8.75 o 
   5   5  22       74.79       58.87     10.23 o 
   6   5  22       10.58        8.56      6.03 o 
   7   5  22        0.46        3.77      2.70 o 
   8   5  22        5.28        5.94      2.38 o 
   9   5  22        9.65       11.32      3.22 o 
  10   5  22        3.78        3.90      3.03 o 
   0   6  22       33.28       21.86      8.71 o 
   1   6  22       48.29       33.83      6.21 o 
   2   6  22        8.56        9.47      2.25 o 
   3   6  22       16.20        4.09      2.55 o 
   4   6  22       17.79       12.22      3.44 o 
   5   6  22       31.98       33.66      7.60 o 
   6   6  22        5.32        5.38      2.88 o 
   7   6  22       15.50       14.24      2.71 o 
   8   6  22       15.00       17.26      3.20 o 
   9   6  22       19.09       30.42      4.39 o 
  10   6  22        6.90       10.47      3.14 o 
   0   7  22      137.08      127.71     16.51 o 
   1   7  22       57.26       34.22      5.86 o 
   2   7  22       34.74       23.81      4.00 o 
   3   7  22       24.77       21.22      4.03 o 
   4   7  22       18.52       16.78      4.90 o 
   5   7  22       12.63       12.40      4.40 o 
   6   7  22       13.25        8.15      6.76 o 
   7   7  22        5.48        5.84      3.19 o 
   8   7  22        3.35        5.17      2.51 o 
   9   7  22        2.06        1.67      3.54 o 
   0   8  22      499.62      406.81     24.29 o 
   1   8  22       59.11       41.61      3.94 o 
   2   8  22       13.72        5.58      1.91 o 
   3   8  22       10.95        8.80      1.88 o 
   4   8  22       13.88       11.71      5.81 o 
   5   8  22        8.93        1.90      2.69 o 
   6   8  22        1.92       -1.82      4.41 o 
   7   8  22        6.72       11.57      2.60 o 
   8   8  22        2.11        3.70      2.79 o 
   9   8  22       24.91       16.67      3.33 o 
   0   9  22        2.06        2.99      2.39 o 
   1   9  22       28.80       24.81      3.11 o 
   2   9  22        2.51        5.04      1.69 o 
   3   9  22       15.33       17.36      2.69 o 
   4   9  22        7.87        7.09      2.81 o 
   5   9  22       11.00        7.15      2.77 o 
   6   9  22       22.22       34.49      3.60 o 
   7   9  22       13.91       23.37      4.08 o 
   8   9  22        4.77       13.74      3.92 o 
   0  10  22        1.56       -0.39      2.89 o 
   1  10  22        0.92        0.88      1.92 o 
   2  10  22       24.89       19.56      2.81 o 
   3  10  22       71.66       76.29      6.89 o 
   4  10  22        8.04       12.59      2.63 o 
   5  10  22        3.56        7.06      4.42 o 
   6  10  22        5.57       11.06      3.21 o 
   7  10  22        0.73        4.91      4.10 o 
   0  11  22       22.45       24.99      7.50 o 
   1  11  22        1.83       -0.15      2.42 o 
   2  11  22       22.69       18.39      2.57 o 
   3  11  22       42.59       42.02      4.69 o 
   4  11  22        3.54       18.76      3.43 o 
   5  11  22       19.93       34.44      4.16 o 
   6  11  22        0.26        0.54      2.46 o 
   0  12  22        0.72        1.09      4.37 o 
   1  12  22        1.19        0.18      3.28 o 
   2  12  22        0.79        7.39      4.21 o 
   3  12  22        9.06       15.42      3.42 o 
   4  12  22       12.36        7.42      3.01 o 
   5  12  22       13.17       17.95      4.86 o 
   0  13  22        3.02       25.76      5.11 o 
   1  13  22        6.59       18.36      3.50 o 
   2  13  22        4.91       18.90      3.93 o 
   1   0  23      374.80      406.64     23.76 o 
   2   0  23      395.63      435.13     35.39 o 
   3   0  23        9.02        3.83      2.94 o 
   4   0  23       45.36       34.49      8.05 o 
   5   0  23       62.01       56.63     17.59 o 
   6   0  23      110.76       72.06      8.70 o 
   7   0  23      204.93      188.96     15.21 o 
   8   0  23       34.99       50.49      4.91 o 
   9   0  23       22.35       37.59      5.04 o 
  10   0  23       23.60       21.26      5.63 o 
  11   0  23       26.81       43.99      6.50 o 
   0   1  23      158.58      183.05     15.49 o 
   1   1  23      179.73      203.53     11.44 o 
   2   1  23       47.14       47.32      5.63 o 
   3   1  23       82.12       83.59      7.34 o 
   4   1  23       27.65       16.73      4.49 o 
   5   1  23        0.43       -0.76      2.17 o 
   6   1  23       16.36        7.39      2.09 o 
   7   1  23       44.85       51.79      7.62 o 
   8   1  23       84.17       72.22      5.67 o 
   9   1  23        3.86       11.03      2.39 o 
  10   1  23       50.69       36.63      8.91 o 
  11   1  23        6.34        9.46      3.99 o 
   0   2  23      423.30      409.56     23.92 o 
   1   2  23      145.71      138.88      9.33 o 
   2   2  23     1312.20     1389.76     39.59 o 
   3   2  23      278.72      277.35     15.82 o 
   4   2  23       16.34       16.28      4.14 o 
   5   2  23       88.80       70.64      7.43 o 
   6   2  23       58.76       63.51      5.42 o 
   7   2  23       13.72        9.52      3.64 o 
   8   2  23      138.26      139.49      8.08 o 
   9   2  23        6.54        7.79      2.62 o 
  10   2  23        0.31       11.72      8.19 o 
  11   2  23        2.17       12.69      4.15 o 
   0   3  23        0.05        2.63      2.60 o 
   1   3  23      132.96      144.21     11.08 o 
   2   3  23       98.45      113.64     10.03 o 
   3   3  23      522.77      515.95     22.43 o 
   4   3  23       30.79       21.32      6.65 o 
   5   3  23       71.14       67.51      7.29 o 
   6   3  23       66.88       53.25      6.35 o 
   7   3  23       40.07       33.61      4.16 o 
   8   3  23       13.80       18.45      2.48 o 
   9   3  23       29.53       46.83      4.45 o 
  10   3  23        2.46        1.15      3.74 o 
   0   4  23       31.80       22.59      7.69 o 
   1   4  23       25.08       21.94      5.39 o 
   2   4  23      242.40      245.09     17.99 o 
   3   4  23      365.31      352.67     22.55 o 
   4   4  23      386.68      352.41     21.47 o 
   5   4  23       46.69       40.66      5.93 o 
   6   4  23      104.81      102.87     10.23 o 
   7   4  23        2.55       -0.90      2.94 o 
   8   4  23        0.44        5.58      2.43 o 
   9   4  23        8.07       23.78      7.25 o 
  10   4  23        7.80       10.62      4.09 o 
   0   5  23       29.76       15.78      6.01 o 
   1   5  23      136.06      122.02     12.60 o 
   2   5  23      127.89      137.06     12.70 o 
   3   5  23      231.67      225.93     14.45 o 
   4   5  23       36.19       41.92      9.18 o 
   5   5  23       63.09       50.61      9.89 o 
   6   5  23       14.39        8.18      3.23 o 
   7   5  23        6.12        2.53      2.72 o 
   8   5  23        4.37        7.28      2.66 o 
   9   5  23       13.67       22.11      4.18 o 
  10   5  23        8.44       14.15      3.10 o 
   0   6  23        0.27       -2.53      2.53 o 
   1   6  23        7.95        5.87      3.50 o 
   2   6  23      132.83      103.52      8.88 o 
   3   6  23       51.03       45.57      6.64 o 
   4   6  23        8.07        4.67      2.85 o 
   5   6  23       20.24       31.96      4.81 o 
   6   6  23        0.68        2.15      2.80 o 
   7   6  23       10.14       14.74      3.05 o 
   8   6  23       11.67       13.39      2.75 o 
   9   6  23        0.75       11.20      5.32 o 
   0   7  23       71.17       60.51      7.10 o 
   1   7  23      197.71      153.08     11.25 o 
   2   7  23        4.05        5.72      2.00 o 
   3   7  23        0.02        3.92      3.21 o 
   4   7  23        5.10        6.64      2.61 o 
   5   7  23        1.30       -2.03      2.42 o 
   6   7  23        6.53        8.74      2.84 o 
   7   7  23        7.52        2.29      3.11 o 
   8   7  23       24.32       21.78      4.46 o 
   9   7  23       15.71       24.95     11.58 o 
   0   8  23       43.42       36.03      5.78 o 
   1   8  23        1.44        2.36      1.73 o 
   2   8  23       63.71       62.58      6.28 o 
   3   8  23       31.68       22.44      3.94 o 
   4   8  23        5.05        8.01      3.21 o 
   5   8  23        2.93        3.23      2.66 o 
   6   8  23        5.56        9.31      2.98 o 
   7   8  23        3.90        3.76      2.65 o 
   8   8  23        1.22       16.99      3.84 o 
   0   9  23       17.72       16.58      3.05 o 
   1   9  23       60.67       71.64      5.89 o 
   2   9  23       29.44       18.54      5.32 o 
   3   9  23       10.21       14.95      2.71 o 
   4   9  23        0.94        1.39      2.34 o 
   5   9  23        3.19        2.58      4.91 o 
   6   9  23       16.93       22.06     11.07 o 
   7   9  23       19.30       24.52      3.38 o 
   8   9  23       13.85       17.29      3.27 o 
   0  10  23       28.40       33.32      4.99 o 
   1  10  23        0.92        7.50      1.97 o 
   2  10  23       32.21       33.71      3.75 o 
   3  10  23       11.45        9.14      2.96 o 
   4  10  23        9.41       13.99      2.68 o 
   5  10  23        1.49        3.76      2.55 o 
   6  10  23        1.07        1.43      2.83 o 
   7  10  23        1.61       -1.79      3.00 o 
   0  11  23        0.41       -2.78      2.78 o 
   1  11  23        8.35        3.82      1.93 o 
   2  11  23       12.27        6.46      3.47 o 
   3  11  23       34.12       47.94      4.62 o 
   4  11  23       16.59       16.40      5.79 o 
   5  11  23       56.94       62.39      8.95 o 
   6  11  23        0.47       -3.39      4.14 o 
   0  12  23        0.05       -1.95      2.99 o 
   1  12  23        7.10       10.21      4.34 o 
   2  12  23        3.85        7.79      2.69 o 
   3  12  23        7.63       18.26      6.09 o 
   4  12  23        3.29        7.91      3.02 o 
   0  13  23        4.29        7.89      8.12 o 
   1  13  23        0.05       11.91      3.67 o 
   0   0  24      128.44      152.79     20.23 o 
   1   0  24       18.71       56.33     10.57 o 
   2   0  24      592.23      637.94     30.98 o 
   3   0  24       17.77       16.03      4.88 o 
   4   0  24       76.52       64.87      9.25 o 
   5   0  24       53.75       52.88     15.17 o 
   6   0  24       35.88       31.02      6.56 o 
   7   0  24       55.38       48.51     10.09 o 
   8   0  24      219.79      229.43     16.70 o 
   9   0  24        5.23       16.26      3.42 o 
  10   0  24       18.01       38.89      6.93 o 
   0   1  24      406.04      412.41     24.53 o 
   1   1  24      376.03      391.12     16.84 o 
   2   1  24      373.29      398.39     16.84 o 
   3   1  24      314.36      317.27     17.39 o 
   4   1  24       79.20       81.52      9.14 o 
   5   1  24       23.87        8.13      6.39 o 
   6   1  24       13.43       14.62      3.44 o 
   7   1  24       68.75       48.68      4.10 o 
   8   1  24       27.16       21.69      5.66 o 
   9   1  24       39.10       36.56      3.52 o 
  10   1  24        5.20       10.90      3.84 o 
   0   2  24      259.53      290.00     19.91 o 
   1   2  24      146.33      150.31      9.97 o 
   2   2  24       32.59       69.88     11.07 o 
   3   2  24       85.64       80.97      9.14 o 
   4   2  24      221.40      243.41     14.80 o 
   5   2  24       47.14       26.37      3.53 o 
   6   2  24       83.14       85.47      7.11 o 
   7   2  24        4.56       11.20      3.59 o 
   8   2  24        1.51       10.04      2.28 o 
   9   2  24        3.53        7.59      3.16 o 
  10   2  24       10.05        9.57      4.12 o 
   0   3  24        0.01        0.06      4.20 o 
   1   3  24      161.52      161.73     12.17 o 
   2   3  24       72.65       65.55      8.43 o 
   3   3  24      212.88      204.00     13.35 o 
   4   3  24       11.34        8.20      5.05 o 
   5   3  24      121.08      104.34      9.21 o 
   6   3  24       93.49       91.96      9.20 o 
   7   3  24        7.28        1.86      3.47 o 
   8   3  24       27.30       24.57      4.20 o 
   9   3  24       28.21       26.65      4.58 o 
  10   3  24       13.81       29.46      6.17 o 
   0   4  24       24.97       15.24      7.33 o 
   1   4  24       11.48        3.60      3.40 o 
   2   4  24      294.60      317.89     20.50 o 
   3   4  24      117.26      106.98     15.88 o 
   4   4  24        9.58        2.44      2.55 o 
   5   4  24       97.35       88.15      9.66 o 
   6   4  24       30.25       32.67      4.57 o 
   7   4  24        8.76        9.99      3.29 o 
   8   4  24        3.68        7.34      3.53 o 
   9   4  24        6.69       18.47      4.50 o 
  10   4  24        0.01        5.03      3.20 o 
   0   5  24        0.11       -2.91      2.91 o 
   1   5  24       12.59       13.43      4.37 o 
   2   5  24       23.72       25.43      5.71 o 
   3   5  24       55.55       53.97      5.04 o 
   4   5  24       11.89        9.49      2.97 o 
   5   5  24       38.76       32.91     11.41 o 
   6   5  24        6.43       10.25      3.05 o 
   7   5  24        6.14        0.08      4.03 o 
   8   5  24       10.06       10.64      2.67 o 
   9   5  24       10.02       10.03      3.09 o 
  10   5  24       13.20       19.63      3.27 o 
   0   6  24      119.76      111.95     24.13 o 
   1   6  24       44.87       47.43     10.51 o 
   2   6  24       67.97       56.20      5.96 o 
   3   6  24        2.30        1.97      3.51 o 
   4   6  24        3.93        1.70      2.42 o 
   5   6  24       32.16       34.29      5.44 o 
   6   6  24       15.17       15.26     10.78 o 
   7   6  24        7.58        0.55      3.35 o 
   8   6  24       21.09       25.05      5.40 o 
   9   6  24        1.82       14.54      3.34 o 
   0   7  24        2.34        4.43      4.86 o 
   1   7  24       13.56        8.18      2.84 o 
   2   7  24       12.99        7.41      2.19 o 
   3   7  24       74.95       78.69      7.35 o 
   4   7  24        2.79        7.23      6.72 o 
   5   7  24        2.10        8.40      2.63 o 
   6   7  24        5.72        6.06      3.37 o 
   7   7  24        8.94       10.29      3.16 o 
   8   7  24        6.43        1.53      3.36 o 
   9   7  24        4.36        4.67      5.41 o 
   0   8  24       10.61        9.78      2.77 o 
   1   8  24       16.32       14.79      6.47 o 
   2   8  24       46.21       42.51      5.42 o 
   3   8  24        7.57       11.49      3.41 o 
   4   8  24       18.77       15.94      3.64 o 
   5   8  24        2.45        4.89      4.45 o 
   6   8  24        0.57        3.83      5.11 o 
   7   8  24       10.46       15.02      4.32 o 
   8   8  24        9.05        7.34      3.76 o 
   0   9  24       19.49       14.67      3.86 o 
   1   9  24       14.54       19.53      2.46 o 
   2   9  24        3.44        6.77      2.57 o 
   3   9  24        8.05        9.45      3.28 o 
   4   9  24       16.40       15.93      3.58 o 
   5   9  24       10.54        0.61      3.32 o 
   6   9  24        8.56        5.61      3.93 o 
   7   9  24        8.48       21.58      3.85 o 
   0  10  24        0.99        1.55      4.83 o 
   1  10  24       21.82       24.48      2.51 o 
   2  10  24       10.27        4.87      4.24 o 
   3  10  24       10.38        9.01      3.23 o 
   4  10  24        7.42        9.72      2.59 o 
   5  10  24        2.74        0.40      2.59 o 
   6  10  24       18.45       25.57      4.00 o 
   0  11  24        1.11        0.65      7.17 o 
   1  11  24        1.69        0.29      2.09 o 
   2  11  24        5.31        7.12      2.13 o 
   3  11  24        7.50       10.91      3.33 o 
   4  11  24       21.64       19.03      4.14 o 
   5  11  24       17.20       40.30      5.05 o 
   0  12  24        6.92        2.79      4.67 o 
   1  12  24        5.12        7.12      2.17 o 
   2  12  24       15.36       16.79      3.68 o 
   3  12  24        6.63        8.59      2.98 o 
   1   0  25      254.16      277.72     20.06 o 
   2   0  25     1746.26     1802.52     58.34 o 
   3   0  25      262.67      262.03     18.78 o 
   4   0  25       10.69       12.90      4.13 o 
   5   0  25        0.03       -3.74      3.74 o 
   6   0  25       12.14        5.38      4.62 o 
   7   0  25       42.54       48.52      5.49 o 
   8   0  25       60.89       70.03      9.54 o 
   9   0  25      103.29       93.87      7.55 o 
  10   0  25       41.73       54.65      6.84 o 
   0   1  25      250.97      323.06     36.85 o 
   1   1  25        4.90       14.55      4.08 o 
   2   1  25      250.29      237.44     12.90 o 
   3   1  25      233.89      246.78     15.25 o 
   4   1  25       36.20       40.06      5.92 o 
   5   1  25       18.77       17.52      6.39 o 
   6   1  25       20.92       31.79      4.01 o 
   7   1  25       14.14        7.38      2.69 o 
   8   1  25        4.11        8.25      3.32 o 
   9   1  25        1.13       10.26      3.00 o 
  10   1  25        7.33        5.45      4.15 o 
   0   2  25      926.81      940.96     40.13 o 
   1   2  25      447.76      431.48     18.34 o 
   2   2  25      384.34      394.85     20.12 o 
   3   2  25        5.49        3.03      4.24 o 
   4   2  25      177.18      155.38     11.20 o 
   5   2  25       54.39       52.40     10.97 o 
   6   2  25       25.63       25.32      3.78 o 
   7   2  25       36.02       37.59      3.60 o 
   8   2  25       46.31       36.12      3.55 o 
   9   2  25       48.63       46.02      5.84 o 
  10   2  25        5.67        8.13      5.88 o 
   0   3  25      128.20      125.12     17.37 o 
   1   3  25      156.02      161.22     12.25 o 
   2   3  25      341.64      296.39     16.94 o 
   3   3  25        3.48       10.07      3.85 o 
   4   3  25       20.94       15.74      5.08 o 
   5   3  25        6.67        5.09      2.52 o 
   6   3  25       38.20       37.00      7.79 o 
   7   3  25        5.01        8.97      2.23 o 
   8   3  25        7.88        7.44      3.86 o 
   9   3  25        1.33        0.38      4.95 o 
  10   3  25        1.98        1.43      3.30 o 
   0   4  25       31.35       37.52     11.70 o 
   1   4  25       27.73       37.61      9.61 o 
   2   4  25       31.74       49.63     10.78 o 
   3   4  25       12.14       12.71      2.71 o 
   4   4  25       24.65       18.27      8.73 o 
   5   4  25        8.73       18.19      8.48 o 
   6   4  25       34.59       32.06      5.81 o 
   7   4  25       20.05       18.62      2.82 o 
   8   4  25        1.02        3.88      3.26 o 
   9   4  25        8.00       17.11      3.01 o 
  10   4  25        2.83       12.41      3.87 o 
   0   5  25        3.08        2.82      4.02 o 
   1   5  25       95.67       73.63     10.93 o 
   2   5  25        1.64        3.07      4.46 o 
   3   5  25       23.49       20.46      4.72 o 
   4   5  25        2.57        1.35      2.70 o 
   5   5  25       41.22       40.39      8.13 o 
   6   5  25        4.03        9.72      3.13 o 
   7   5  25       10.73       12.83      4.13 o 
   8   5  25        2.07        2.94      2.83 o 
   9   5  25        7.40       21.13      3.51 o 
   1   6  25        9.51        5.15      5.36 o 
   2   6  25       13.16       19.59      8.73 o 
   3   6  25        0.80        1.63      3.61 o 
   4   6  25      110.41      102.98      9.99 o 
   5   6  25        7.86        6.75      2.93 o 
   6   6  25       13.74       11.18      3.55 o 
   7   6  25        0.34        1.22      4.34 o 
   8   6  25        5.03        1.65      2.87 o 
   9   6  25        5.62       19.51      3.61 o 
   0   7  25       35.21       28.56      9.05 o 
   1   7  25        9.90        7.14      2.15 o 
   2   7  25       63.66       54.05      6.05 o 
   3   7  25       41.24       26.59      3.93 o 
   4   7  25        4.44        9.03      3.95 o 
   5   7  25        5.84       17.01      5.39 o 
   6   7  25        3.20        8.36      4.43 o 
   7   7  25        3.83        4.66      3.06 o 
   8   7  25       19.59       15.27      3.22 o 
   0   8  25       14.11       11.15      3.28 o 
   1   8  25       21.87       13.88      3.14 o 
   2   8  25       10.66        5.01      2.08 o 
   3   8  25        9.56       10.89      4.26 o 
   4   8  25        0.84        3.00      6.20 o 
   5   8  25        2.11        4.61      3.22 o 
   6   8  25        7.43        3.48      3.06 o 
   7   8  25        0.51        4.89      3.31 o 
   8   8  25       10.60       14.92      3.20 o 
   0   9  25        0.13        1.05      3.59 o 
   1   9  25        2.04        2.14      1.78 o 
   2   9  25        1.23        6.60      2.75 o 
   3   9  25       19.66       19.55      4.21 o 
   4   9  25        4.50        8.73      3.01 o 
   5   9  25        6.78        4.55      4.50 o 
   6   9  25       13.70       13.31      3.27 o 
   7   9  25        7.42       21.73      4.55 o 
   0  10  25       33.78       23.19      3.98 o 
   1  10  25        7.50        7.77      2.46 o 
   2  10  25        9.73       10.54      2.27 o 
   3  10  25       26.15       35.02      5.30 o 
   4  10  25       14.42        2.43      3.33 o 
   5  10  25        4.02        4.17      4.01 o 
   6  10  25        7.67        1.17      4.21 o 
   0  11  25        5.65        0.81      2.97 o 
   1  11  25        2.57        1.91      2.80 o 
   2  11  25        1.15        1.06      2.94 o 
   3  11  25        4.98        7.17      2.68 o 
   4  11  25       21.09       25.52      5.32 o 
   0  12  25        1.59        2.27      4.77 o 
   1  12  25       11.96       14.62      2.28 o 
   2  12  25        0.19        6.78      3.69 o 
   0   0  26       16.67       94.00     15.78 o 
   1   0  26     1005.78     1065.44     43.65 o 
   2   0  26     2045.71     2264.59     68.66 o 
   3   0  26       79.84       81.42     10.50 o 
   4   0  26        0.00       -3.16      3.33 o 
   5   0  26        0.01       -1.54      4.75 o 
   6   0  26       14.42       11.84      5.97 o 
   7   0  26        7.58       19.49      4.78 o 
   8   0  26       83.49       89.55      7.78 o 
   9   0  26        5.92       14.41      5.58 o 
  10   0  26        1.63       -5.77      5.77 o 
   0   1  26     1727.68     1857.95     60.95 o 
   1   1  26      436.75      474.61     19.56 o 
   2   1  26      151.86      173.18     11.09 o 
   3   1  26       24.49       35.42      6.01 o 
   4   1  26        1.44        0.09      2.12 o 
   5   1  26       52.00       36.58      8.58 o 
   6   1  26        7.01       -2.37      2.37 o 
   7   1  26       29.82       20.37      4.30 o 
   8   1  26       28.93       24.05      2.99 o 
   9   1  26        6.95       12.95      2.66 o 
  10   1  26       38.34       34.79      7.08 o 
   0   2  26      344.31      368.39     24.19 o 
   1   2  26      751.39      783.85     26.16 o 
   2   2  26      130.09      121.58     10.32 o 
   3   2  26       18.60       24.36      4.52 o 
   4   2  26       26.73       26.31      4.78 o 
   5   2  26       13.62       10.81      3.20 o 
   6   2  26       33.87       19.46      3.57 o 
   7   2  26       12.88        9.22      2.32 o 
   8   2  26       23.80       20.41      3.61 o 
   9   2  26        1.45       12.67      3.15 o 
  10   2  26        1.20        0.37      4.08 o 
   0   3  26       29.68       30.65     10.53 o 
   1   3  26       32.02       27.47      6.10 o 
   2   3  26       37.26       42.43      7.75 o 
   3   3  26       45.91       43.68      7.18 o 
   4   3  26      106.13       97.96     12.13 o 
   5   3  26        8.36       10.18      4.46 o 
   6   3  26        6.14        4.17      3.16 o 
   7   3  26       19.80       15.19      3.20 o 
   8   3  26        4.66        5.11      2.77 o 
   9   3  26        4.18        9.14      5.69 o 
   0   4  26        0.17        5.29      5.06 o 
   1   4  26       65.33       57.65     10.94 o 
   2   4  26      165.30      158.00     14.29 o 
   3   4  26       12.63       16.65      4.84 o 
   4   4  26        4.20       13.25      5.71 o 
   5   4  26       21.51       22.85      6.56 o 
   6   4  26       16.95       15.06      3.55 o 
   7   4  26       15.69       20.33      4.04 o 
   8   4  26       12.76       10.21      4.52 o 
   9   4  26        0.83       13.25      3.06 o 
   0   5  26        3.70        1.94      5.41 o 
   1   5  26       61.43       45.50      9.22 o 
   2   5  26       33.43       27.89     12.73 o 
   3   5  26        2.76        3.65      2.57 o 
   4   5  26       16.29       19.56      3.24 o 
   5   5  26       18.99       11.89      3.20 o 
   6   5  26       14.46        3.58      6.57 o 
   7   5  26        6.55        3.52      3.13 o 
   8   5  26        4.35        5.22      3.66 o 
   9   5  26        4.62       10.58      3.24 o 
   0   6  26        0.05       -0.97      3.04 o 
   1   6  26        3.99        1.77      2.47 o 
   2   6  26       40.10       34.13      7.14 o 
   3   6  26       13.33        8.35      2.24 o 
   4   6  26       11.01       11.43      3.49 o 
   5   6  26        1.19        2.31     10.18 o 
   6   6  26        5.51       14.98      3.48 o 
   7   6  26       10.07       17.24      3.99 o 
   8   6  26       23.34       39.26      4.13 o 
   0   7  26       37.87       23.08      9.26 o 
   1   7  26       28.85       20.92      5.10 o 
   2   7  26        6.17        9.60      2.42 o 
   3   7  26       15.78       17.07      3.17 o 
   4   7  26       15.43       13.12      3.62 o 
   5   7  26       15.86       14.02      3.30 o 
   6   7  26        0.60        4.11      3.00 o 
   7   7  26       15.74        9.88      4.25 o 
   8   7  26        8.22       19.24      4.04 o 
   0   8  26       15.16       16.09      5.53 o 
   1   8  26       20.33        4.96      2.61 o 
   2   8  26       44.68       34.48      5.07 o 
   3   8  26        7.90       16.31      8.29 o 
   4   8  26        1.67        4.15      2.85 o 
   5   8  26        2.29        2.55      2.91 o 
   6   8  26       13.46       15.57      3.90 o 
   7   8  26       29.69       32.83      5.71 o 
   0   9  26        1.72        6.38      2.60 o 
   1   9  26        8.84       10.32      1.92 o 
   2   9  26        5.87        1.57      2.14 o 
   3   9  26        0.63        6.40      4.41 o 
   4   9  26       13.12       26.46      7.14 o 
   5   9  26        6.80       10.90      3.83 o 
   6   9  26        1.42       -2.10      3.32 o 
   0  10  26        6.44        0.69      4.11 o 
   1  10  26        0.35        0.33      1.97 o 
   2  10  26        4.96        9.05      2.26 o 
   3  10  26       10.09       21.57      6.11 o 
   4  10  26        0.11        2.66      5.21 o 
   5  10  26        2.71        7.21      7.00 o 
   0  11  26       14.80       16.00      3.37 o 
   1  11  26       10.64       14.76      2.60 o 
   2  11  26        1.30       -0.67      3.18 o 
   3  11  26       11.71        9.90      2.89 o 
   4  11  26        3.08       -2.79      3.74 o 
   1   0  27      206.63      298.21     21.52 o 
   2   0  27      246.73      359.28     23.37 o 
   3   0  27       15.78       21.47      5.31 o 
   4   0  27       32.98       37.28     13.94 o 
   5   0  27       61.67       59.16     15.86 o 
   6   0  27       11.13       27.16      9.22 o 
   7   0  27       12.54       12.51      3.74 o 
   8   0  27        9.06       19.66      4.12 o 
   9   0  27        1.54       12.34      3.87 o 
   0   1  27      198.57      325.46     34.17 o 
   1   1  27      575.29      616.23     23.15 o 
   2   1  27       14.73       10.57      3.01 o 
   3   1  27      101.53       93.96      9.00 o 
   4   1  27       82.62       62.82      7.40 o 
   5   1  27        2.70        1.94      3.32 o 
   6   1  27        4.46        2.25      3.39 o 
   7   1  27        8.68       13.68      4.28 o 
   8   1  27        0.33       -0.89      2.57 o 
   9   1  27       20.81       21.55      2.80 o 
   0   2  27       24.85       23.68      6.30 o 
   1   2  27      143.06      186.70     11.70 o 
   2   2  27       83.00       82.52      8.39 o 
   3   2  27        8.97       15.61      3.40 o 
   4   2  27      105.68       93.22     13.60 o 
   5   2  27       21.65       31.83      7.84 o 
   6   2  27       16.76       25.98      4.36 o 
   7   2  27        6.63        3.50      3.87 o 
   8   2  27       29.72       31.60      4.60 o 
   9   2  27        2.36        7.53      2.70 o 
   0   3  27        8.43        1.36      4.40 o 
   1   3  27       91.47      107.10     12.21 o 
   2   3  27       45.40       46.47      8.00 o 
   3   3  27       34.59       36.88      6.29 o 
   4   3  27       21.23       24.68      5.72 o 
   5   3  27       52.04       39.86      7.95 o 
   6   3  27        5.16        9.06      3.77 o 
   7   3  27       10.07       20.77      4.10 o 
   8   3  27       18.12       18.15      3.03 o 
   9   3  27        2.54       11.20      3.47 o 
   0   4  27       39.71       29.21      8.47 o 
   1   4  27       92.87       93.38     12.35 o 
   2   4  27       89.64       74.10     10.81 o 
   3   4  27       13.25       16.32      4.14 o 
   4   4  27       24.03       34.07      8.38 o 
   5   4  27        1.71        5.71      4.89 o 
   6   4  27        3.80        3.43      7.06 o 
   7   4  27        5.65        6.53      5.58 o 
   8   4  27       13.00       10.41      3.67 o 
   9   4  27        4.38        9.06      8.10 o 
   0   5  27        6.58        4.51      3.61 o 
   1   5  27       42.92       25.45      5.88 o 
   2   5  27        2.39       -0.86      2.52 o 
   3   5  27       78.01       65.09     10.17 o 
   4   5  27       12.52       12.72      3.13 o 
   5   5  27       29.77       29.55      4.67 o 
   6   5  27       24.55       18.48      3.59 o 
   7   5  27       32.17       42.37      6.91 o 
   8   5  27        5.39        5.73      3.29 o 
   0   6  27       16.07        7.08      4.53 o 
   1   6  27       17.57        9.13      2.66 o 
   2   6  27       20.67        4.96      3.87 o 
   3   6  27        7.90        4.87      2.97 o 
   4   6  27       46.65       33.89      7.66 o 
   5   6  27       26.13       20.22      5.76 o 
   6   6  27        3.81        5.95      3.24 o 
   7   6  27       14.41        6.07      3.35 o 
   8   6  27        7.14        4.20      4.34 o 
   0   7  27        0.00       -3.46      3.46 o 
   1   7  27       39.02       36.38      7.55 o 
   2   7  27       11.21        6.39      2.24 o 
   3   7  27       40.92       40.69      5.32 o 
   4   7  27        6.75        5.86      3.07 o 
   5   7  27        1.28        7.64      2.94 o 
   6   7  27       12.25        3.59      7.13 o 
   7   7  27        6.45        4.48      6.61 o 
   0   8  27        2.02       -3.58      3.58 o 
   1   8  27        1.50        2.86      2.14 o 
   2   8  27        8.89        8.21      3.04 o 
   3   8  27       10.84        9.79      2.82 o 
   4   8  27       11.29       14.19      3.25 o 
   5   8  27        2.01        1.92      3.00 o 
   6   8  27       18.17       20.53      4.01 o 
   7   8  27       13.56       43.01      6.30 o 
   0   9  27        0.72       -2.82      2.82 o 
   1   9  27        7.23       10.10      2.54 o 
   2   9  27       12.29       12.80      2.98 o 
   3   9  27       24.49        9.90      4.80 o 
   4   9  27        1.88        0.69      3.16 o 
   5   9  27       10.01       10.46      3.42 o 
   6   9  27        1.68       -0.84      3.36 o 
   0  10  27        0.77        2.62      4.56 o 
   1  10  27        1.26       -2.88      2.88 o 
   2  10  27        6.83        3.67      3.25 o 
   3  10  27        3.63        7.96      4.99 o 
   4  10  27       18.50       16.47      3.42 o 
   0  11  27        6.56        1.53      3.85 o 
   1  11  27        3.34        0.80      3.05 o 
   2  11  27        5.67        9.18      3.21 o 
   3  11  27        5.48       11.59      3.69 o 
   0   0  28      806.38      885.30     57.75 o 
   1   0  28      236.65      239.39     19.59 o 
   2   0  28        8.49        8.24      3.71 o 
   3   0  28        1.48        7.52      3.32 o 
   4   0  28       96.71       98.49     17.34 o 
   5   0  28       15.67        9.46      7.63 o 
   6   0  28        5.24       19.33     10.10 o 
   7   0  28        0.35       11.88      5.57 o 
   8   0  28        5.65        5.56      3.80 o 
   9   0  28        1.13        7.49      4.16 o 
   0   1  28      505.26      577.76     31.90 o 
   1   1  28      396.50      414.88     18.67 o 
   2   1  28        2.14        5.13      2.17 o 
   3   1  28       19.49       18.21      4.44 o 
   4   1  28       11.59        6.00      2.32 o 
   5   1  28       27.31       17.20      5.88 o 
   6   1  28        3.25        2.62      4.28 o 
   7   1  28       12.67       15.26      3.01 o 
   8   1  28        1.68        5.93      5.26 o 
   9   1  28       15.09        2.94      6.53 o 
   0   2  28       13.38       23.02      6.12 o 
   1   2  28      112.93      122.67      9.58 o 
   2   2  28       64.33       60.60      7.95 o 
   3   2  28       23.03       25.77      4.82 o 
   4   2  28       30.78       32.36      6.95 o 
   5   2  28       42.47       32.20      6.50 o 
   6   2  28        3.22        6.79      3.79 o 
   7   2  28        2.42        6.06      4.34 o 
   8   2  28       28.40       42.96      3.59 o 
   9   2  28        1.03        3.11      2.80 o 
   0   3  28      128.95      143.18     21.10 o 
   1   3  28      101.81      108.26     12.02 o 
   2   3  28       13.64       13.54      7.28 o 
   3   3  28       18.75       13.65      2.78 o 
   4   3  28       13.88       14.50     13.38 o 
   5   3  28       29.54       34.52      6.92 o 
   6   3  28        2.68        0.76      2.54 o 
   7   3  28        2.76       -3.35      3.35 o 
   8   3  28        2.34        9.76      2.63 o 
   9   3  28       17.71       15.95      4.79 o 
   0   4  28      370.82      387.55     35.21 o 
   1   4  28       22.07       17.14      4.24 o 
   2   4  28        0.60        8.77      3.26 o 
   3   4  28       39.60       37.32      5.58 o 
   4   4  28       50.47       40.46     11.69 o 
   5   4  28       11.68       14.91      6.80 o 
   6   4  28        3.36        6.28      8.07 o 
   7   4  28        3.46       11.39     10.29 o 
   8   4  28       23.31       26.07      4.18 o 
   0   5  28        5.49        5.09      4.74 o 
   1   5  28       33.14       24.03      6.66 o 
   2   5  28        7.14        3.43      2.56 o 
   3   5  28       15.25       15.73      3.69 o 
   4   5  28       23.92       14.80      6.93 o 
   5   5  28        9.79       25.44      6.35 o 
   6   5  28        9.39       10.44      5.21 o 
   7   5  28       24.25       40.37      8.63 o 
   8   5  28        3.29       -0.93      4.81 o 
   0   6  28       22.08       12.24      5.64 o 
   1   6  28        0.70       -0.35      3.07 o 
   2   6  28        0.82        2.97      6.71 o 
   3   6  28        6.40        7.98      3.73 o 
   4   6  28       66.28       69.67      7.27 o 
   5   6  28       22.04       22.89     10.59 o 
   6   6  28        8.36        9.58      3.34 o 
   7   6  28        3.93       17.04      3.95 o 
   8   6  28        9.11       16.70      3.64 o 
   0   7  28        0.03        2.74      3.36 o 
   1   7  28        5.20        7.54      3.19 o 
   2   7  28        1.10        0.09      4.32 o 
   3   7  28        5.37        9.35      3.19 o 
   4   7  28       13.34       24.25      3.67 o 
   5   7  28       38.64       31.86      8.71 o 
   6   7  28       41.86       38.52      8.64 o 
   7   7  28        4.54        3.68      6.71 o 
   0   8  28        0.00        2.61      3.58 o 
   1   8  28        0.47       -1.44      2.57 o 
   2   8  28       12.77       13.10      3.39 o 
   3   8  28        5.61        0.19      3.78 o 
   4   8  28       10.38        8.40      3.66 o 
   5   8  28        0.13       -2.61      4.29 o 
   6   8  28        3.48        7.41      3.52 o 
   0   9  28        3.16       -2.20      4.79 o 
   1   9  28        1.43        1.23      2.33 o 
   2   9  28       20.76       22.39      3.31 o 
   3   9  28       16.24       23.35      5.98 o 
   4   9  28        1.30        3.90      3.17 o 
   5   9  28        2.32        1.01      9.50 o 
   0  10  28        2.89       -0.23      3.01 o 
   1  10  28        3.94       -0.06      3.05 o 
   2  10  28        1.95        2.96      3.67 o 
   3  10  28        0.43       -3.69      3.69 o 
   4  10  28        4.70        2.62      3.34 o 
   0  11  28        0.00        7.63      3.45 o 
   1  11  28       19.24       15.07      3.39 o 
   1   0  29      440.19      454.44     28.45 o 
   2   0  29        1.49        8.99      7.23 o 
   3   0  29      233.65      217.55     17.38 o 
   4   0  29       55.26       53.31     14.15 o 
   5   0  29        2.02        4.29      5.17 o 
   6   0  29        3.99        4.82      5.28 o 
   7   0  29       22.34       21.64      6.17 o 
   8   0  29        2.12       13.08      3.97 o 
   9   0  29        0.11        8.05      4.40 o 
   0   1  29      109.42      136.93     14.32 o 
   1   1  29      202.01      206.97     12.79 o 
   2   1  29       67.82       80.87      7.70 o 
   3   1  29       16.98       19.74      3.66 o 
   4   1  29        5.31       12.90      2.81 o 
   5   1  29        6.93        2.18      3.67 o 
   6   1  29       19.97       21.13      5.19 o 
   7   1  29        6.98       11.45      2.93 o 
   8   1  29       11.98        1.76      3.33 o 
   9   1  29        2.52        6.04      4.09 o 
   0   2  29      352.51      342.78     35.41 o 
   1   2  29       98.18      102.53     10.48 o 
   2   2  29      257.50      243.75     15.86 o 
   3   2  29       79.71       71.41      7.88 o 
   4   2  29       20.86        8.67     10.02 o 
   5   2  29        4.67        3.01      3.38 o 
   6   2  29       15.49       16.03      3.82 o 
   7   2  29       14.24       20.94      3.19 o 
   8   2  29       16.04       25.98      3.33 o 
   0   3  29       48.70       77.32     11.89 o 
   1   3  29       92.60      120.69     11.26 o 
   2   3  29      106.04       91.78      9.56 o 
   3   3  29       18.01        5.38      5.30 o 
   4   3  29        2.29       -3.03      3.03 o 
   5   3  29        1.31        7.41      5.10 o 
   6   3  29        1.33        4.95      2.91 o 
   7   3  29       23.34       27.27      3.30 o 
   8   3  29        8.98       18.37      3.16 o 
   0   4  29       26.93       40.31     11.65 o 
   1   4  29        6.76        7.41      3.64 o 
   2   4  29       16.09       18.20      3.42 o 
   3   4  29       24.93       20.25      9.24 o 
   4   4  29        8.65        8.17      4.84 o 
   5   4  29       20.14       15.25      6.01 o 
   6   4  29       16.58       27.48      4.03 o 
   7   4  29       19.14       15.17      3.63 o 
   8   4  29       24.49       28.72      4.59 o 
   0   5  29       25.19       11.25      5.15 o 
   1   5  29      111.17       98.82     18.13 o 
   2   5  29        8.63       13.74      7.03 o 
   3   5  29        1.31        0.34      2.86 o 
   4   5  29        7.01       16.95      5.29 o 
   5   5  29       42.49       56.32      5.56 o 
   6   5  29        9.81        7.63      3.71 o 
   7   5  29        6.70       13.13      9.24 o 
   8   5  29        8.29       20.64      4.11 o 
   0   6  29       13.26        6.51      3.82 o 
   1   6  29        1.38        1.66      2.71 o 
   2   6  29        7.90        9.16      3.22 o 
   3   6  29       16.17       12.34      5.69 o 
   4   6  29        3.23        8.01      3.46 o 
   5   6  29       25.94       21.53      4.08 o 
   6   6  29       20.46       11.40     11.10 o 
   7   6  29       49.83       47.11      5.99 o 
   0   7  29        0.44        2.24      3.94 o 
   1   7  29        5.93        8.10      8.95 o 
   3   7  29        7.81        6.96      3.39 o 
   4   7  29        8.19        7.45      3.46 o 
   5   7  29       15.53       43.07      6.26 o 
   6   7  29        6.36        3.79      5.60 o 
   0   8  29        0.04        2.89      4.17 o 
   1   8  29        1.99        2.12      2.67 o 
   2   8  29       37.32       45.53      4.07 o 
   3   8  29       28.14       30.01      6.98 o 
   4   8  29       41.61       52.15     11.67 o 
   5   8  29       17.37       41.86      7.94 o 
   6   8  29        3.06        1.99      5.24 o 
   0   9  29        7.91       16.52      4.03 o 
   1   9  29        1.95        4.27      3.52 o 
   2   9  29       14.01       13.15      2.78 o 
   3   9  29       10.11       11.42      3.84 o 
   4   9  29        6.21       12.14      3.33 o 
   0  10  29        0.28        0.89      8.14 o 
   1  10  29       13.46        9.87      3.73 o 
   2  10  29       20.42       31.91      4.38 o 
   3  10  29        6.77       16.30      5.35 o 
   0   0  30      710.92      745.36     53.77 o 
   1   0  30       90.40      105.32     12.34 o 
   2   0  30       14.07        9.65      3.64 o 
   3   0  30      233.97      220.61     17.01 o 
   4   0  30        2.18       17.10      5.56 o 
   5   0  30        6.76       -2.57      4.75 o 
   6   0  30        0.00       -4.83      4.83 o 
   8   0  30        0.12        3.97      6.67 o 
   0   1  30        7.60       16.42      4.28 o 
   1   1  30       29.98       31.58      5.08 o 
   2   1  30       51.03       59.13      6.21 o 
   3   1  30      106.23      111.28      9.59 o 
   4   1  30       41.76       39.78      8.68 o 
   5   1  30        5.22        8.90      3.35 o 
   6   1  30        1.31        2.02      3.55 o 
   7   1  30        9.52       13.77      3.90 o 
   8   1  30        2.79       -0.99      3.26 o 
   0   2  30      107.14      139.94     16.51 o 
   1   2  30       53.70       82.92      8.45 o 
   2   2  30      189.59      181.77     13.30 o 
   3   2  30       33.82       47.82      5.65 o 
   4   2  30        6.72       12.76      4.54 o 
   5   2  30        5.50        1.02      6.31 o 
   6   2  30       15.65       13.03      8.70 o 
   7   2  30        2.61        6.93      2.96 o 
   8   2  30        9.37       -1.27      5.93 o 
   0   3  30        5.02       17.75      6.68 o 
   1   3  30      513.60      496.58     29.45 o 
   2   3  30        5.61       14.45      3.61 o 
   3   3  30       11.16        6.43      2.41 o 
   4   3  30       27.11       12.59      6.72 o 
   5   3  30       14.88       22.54      4.41 o 
   6   3  30        6.16       11.20      3.63 o 
   7   3  30       28.22       38.68      5.95 o 
   8   3  30        2.14       -2.23      3.23 o 
   0   4  30       45.21       45.56     13.95 o 
   1   4  30       28.23       52.88      7.16 o 
   2   4  30       34.01       48.81      7.25 o 
   3   4  30       10.95       13.39      4.73 o 
   4   4  30       23.49       51.71     14.25 o 
   5   4  30       14.49        0.10      4.34 o 
   6   4  30        3.96        7.14      7.36 o 
   7   4  30       18.46       11.72      3.49 o 
   0   5  30       19.20       24.28      7.50 o 
   1   5  30       11.59       23.39      4.38 o 
   2   5  30       30.40       30.23     15.13 o 
   3   5  30       22.23       21.45      6.77 o 
   4   5  30        1.48        0.42      4.34 o 
   5   5  30       35.12       74.71     17.87 o 
   6   5  30        0.56        3.95      7.02 o 
   7   5  30       18.83       18.05      4.20 o 
   0   6  30        5.58        5.36      5.72 o 
   1   6  30       28.17       43.39      5.95 o 
   2   6  30        5.18        9.58      5.05 o 
   3   6  30        1.42       -3.53      4.45 o 
   4   6  30        0.14        7.98      6.25 o 
   5   6  30        4.01       13.39      8.08 o 
   6   6  30       14.10        8.97      7.14 o 
   0   7  30        0.35       10.27      4.43 o 
   1   7  30        2.16        4.34      5.37 o 
   2   7  30       32.68       35.73      4.77 o 
   3   7  30       35.13       31.17      8.18 o 
   4   7  30        3.58        5.06      6.61 o 
   5   7  30       29.76       39.34      7.69 o 
   6   7  30        7.45       -3.50      3.50 o 
   0   8  30        0.20       -1.88      4.04 o 
   1   8  30        1.08        1.58      2.88 o 
   2   8  30        2.98        2.05      5.78 o 
   3   8  30       29.23       33.99      5.26 o 
   4   8  30       23.45       34.26      4.56 o 
   5   8  30        4.79       16.11      9.19 o 
   0   9  30        2.47       14.55      4.37 o 
   1   9  30        0.26        5.05      2.57 o 
   2   9  30       20.01       37.81      4.97 o 
   3   9  30       12.98       21.94      3.74 o 
   0  10  30       11.13        9.55      6.55 o 
   1  10  30        0.89        4.34      5.31 o 
   1   0  31        8.37       12.39      5.09 o 
   2   0  31        8.17        7.81      4.46 o 
   3   0  31        0.08        4.66      8.56 o 
   4   0  31       27.30       23.43      6.43 o 
   5   0  31        7.79        6.71      5.06 o 
   6   0  31        0.03       -1.23      5.19 o 
   7   0  31        4.59       14.69      5.65 o 
   8   0  31        0.00        2.45      4.26 o 
   0   1  31       82.55       87.88     13.00 o 
   1   1  31       28.47       39.55      6.08 o 
   2   1  31       28.91       19.78      3.43 o 
   3   1  31      195.37      182.38     12.89 o 
   4   1  31        0.27       14.35      4.28 o 
   5   1  31        3.78       -1.46      3.53 o 
   6   1  31       21.51       17.25      5.23 o 
   7   1  31       26.52       13.10      6.06 o 
   8   1  31       11.11       23.07      4.39 o 
   0   2  31      130.81      158.27     15.54 o 
   1   2  31      102.41      121.46     10.54 o 
   2   2  31       18.54       19.07      4.35 o 
   3   2  31       10.98       10.54      3.07 o 
   4   2  31       30.96       25.71      5.81 o 
   5   2  31       21.34       36.37      6.33 o 
   6   2  31       35.61       18.88      5.51 o 
   7   2  31        5.78       -0.04      3.04 o 
   8   2  31        4.29       -1.54      6.02 o 
   0   3  31       65.73       80.21     13.20 o 
   1   3  31       42.34       65.31     13.11 o 
   2   3  31       34.11       37.02      7.10 o 
   3   3  31        6.26        6.14      3.97 o 
   4   3  31        1.19        3.00      3.76 o 
   5   3  31       16.27        7.99      4.11 o 
   6   3  31       11.06       14.63      3.94 o 
   7   3  31        9.63       19.50      4.14 o 
   0   4  31      172.85      167.63     21.25 o 
   1   4  31       25.14       27.23      4.75 o 
   2   4  31       61.64       34.91      7.80 o 
   3   4  31        5.51        5.09      3.18 o 
   4   4  31        7.63       15.49      5.30 o 
   5   4  31        4.12       -1.01      5.48 o 
   6   4  31       22.64       21.83      5.26 o 
   7   4  31        6.88       36.04      7.78 o 
   0   5  31       23.10       23.58      5.73 o 
   1   5  31        4.50        8.67      3.69 o 
   2   5  31       13.19       29.56      6.37 o 
   3   5  31       18.32       21.74      6.13 o 
   4   5  31        4.69       16.24      5.20 o 
   5   5  31       13.45       30.91      8.30 o 
   6   5  31        1.85        7.50      4.35 o 
   0   6  31        1.35        9.37      4.83 o 
   1   6  31        5.01       23.55      5.84 o 
   2   6  31       45.60       62.97      6.36 o 
   3   6  31       34.84       22.02      6.91 o 
   4   6  31       40.93       41.06      7.67 o 
   5   6  31        6.57        3.46      3.45 o 
   6   6  31        2.68        7.08      3.78 o 
   0   7  31        6.33       36.63      6.76 o 
   1   7  31       13.32       16.43      3.87 o 
   3   7  31       40.63       44.16     13.80 o 
   4   7  31        2.33        4.79      7.61 o 
   5   7  31       22.77       15.56      3.61 o 
   0   8  31        0.26        2.51      4.17 o 
   1   8  31        4.94        9.80      4.17 o 
   2   8  31        6.74        7.29      3.48 o 
   3   8  31        6.20        0.74      3.84 o 
   4   8  31        4.24        5.23      4.38 o 
   0   9  31        2.91        8.19      4.41 o 
   1   9  31        2.30        8.59      3.50 o 
   2   9  31       12.47        5.96      4.05 o 
   0   0  32       86.51       73.34     13.41 o 
   1   0  32      103.95      108.11     12.71 o 
   2   0  32        3.06        9.99      7.40 o 
   3   0  32       13.75        5.65      3.63 o 
   4   0  32      185.43      182.84     24.92 o 
   5   0  32       19.73       19.43      6.12 o 
   6   0  32        7.83       28.66      6.12 o 
   7   0  32        5.93        9.30      5.96 o 
   0   1  32        4.99        2.71      3.59 o 
   1   1  32       80.15       70.21      8.01 o 
   2   1  32       31.36       24.76      3.55 o 
   3   1  32       26.66       24.31      6.05 o 
   4   1  32       18.71       32.55      8.60 o 
   5   1  32        4.41        8.11      3.71 o 
   6   1  32       16.70       18.45      5.36 o 
   7   1  32       11.49        7.92      4.40 o 
   0   2  32       45.43       38.54      7.74 o 
   1   2  32       29.48       22.87      4.60 o 
   2   2  32       14.82       17.26      3.87 o 
   3   2  32        7.88        5.49      2.73 o 
   4   2  32        3.83        7.98      5.22 o 
   5   2  32        9.40        7.35      4.53 o 
   6   2  32       15.70       21.06      6.40 o 
   7   2  32        4.36       14.32      9.55 o 
   0   3  32        1.80       -4.74      4.74 o 
   1   3  32      137.02      129.82     19.99 o 
   2   3  32       22.12       36.51      7.13 o 
   3   3  32       31.33       31.16      4.11 o 
   4   3  32       15.50       10.80      3.82 o 
   5   3  32       12.27        7.77      4.23 o 
   6   3  32        1.56       -5.43      5.43 o 
   7   3  32        2.23       -0.36      3.69 o 
   0   4  32        5.78       36.20      6.73 o 
   1   4  32       17.75       23.97      4.77 o 
   2   4  32        9.41       17.34      5.28 o 
   3   4  32       15.79       21.53      5.21 o 
   4   4  32        0.92        0.34      5.30 o 
   5   4  32        0.58       -5.69      5.69 o 
   6   4  32        7.68        8.51      5.44 o 
   0   5  32       27.09       39.42      7.20 o 
   1   5  32       48.72       63.43      6.40 o 
   2   5  32       69.29       80.15     13.62 o 
   3   5  32        0.78        3.91      5.35 o 
   4   5  32        7.73        8.61      5.04 o 
   5   5  32        4.17        7.23      5.43 o 
   6   5  32        0.88        8.27      3.77 o 
   0   6  32       12.58       13.13      4.65 o 
   1   6  32       17.06       29.40      6.76 o 
   2   6  32       30.40       21.75      7.20 o 
   3   6  32       14.07       18.18      4.86 o 
   4   6  32       16.52       24.63      6.05 o 
   5   6  32        3.03        2.52      3.73 o 
   0   7  32        1.67       -3.69      4.72 o 
   1   7  32       19.65       50.31      6.38 o 
   2   7  32       12.10       14.44      6.53 o 
   3   7  32       19.96       31.53      7.38 o 
   4   7  32        2.57        7.61      3.52 o 
   0   8  32        0.03       -0.11      4.56 o 
   1   8  32        1.57        6.82      4.60 o 
   2   8  32       10.89        3.67      4.84 o 
   3   8  32        3.50        6.65      4.55 o 
   1   0  33        1.11        2.43      3.03 o 
   2   0  33        3.52        7.53      7.97 o 
   3   0  33       36.38       49.88      7.00 o 
   4   0  33        7.36        6.26      4.90 o 
   5   0  33      108.64      109.62     15.76 o 
   6   0  33       13.08       18.48      5.85 o 
   7   0  33        1.50        7.26      5.61 o 
   0   1  33        0.67        6.80      5.37 o 
   1   1  33       23.41       22.49      3.35 o 
   2   1  33        1.71       -2.62      2.62 o 
   3   1  33       13.26       14.01      3.00 o 
   4   1  33       41.78       48.04     13.45 o 
   5   1  33       38.87       50.86      7.40 o 
   6   1  33       93.08       86.25     12.40 o 
   0   2  33        2.56        6.76      4.82 o 
   1   2  33        8.71        7.16      2.82 o 
   2   2  33        5.60        3.28      6.05 o 
   3   2  33       30.56       32.21      5.17 o 
   4   2  33        3.50        6.04      5.01 o 
   5   2  33       23.79       34.19      7.06 o 
   6   2  33       25.48       34.73      7.15 o 
   0   3  33        1.19        1.05      4.62 o 
   1   3  33       51.55       49.40      6.27 o 
   2   3  33       42.80       46.03      7.64 o 
   3   3  33        4.44        6.29      4.42 o 
   4   3  33        0.81       -5.06      5.06 o 
   5   3  33       18.04        8.01      4.57 o 
   6   3  33       18.25       27.19      5.51 o 
   0   4  33      152.92      149.80     17.09 o 
   1   4  33       18.79       46.33      7.82 o 
   2   4  33       43.14       48.18      8.32 o 
   3   4  33        7.77        6.45      5.02 o 
   4   4  33        4.27       11.09      5.04 o 
   5   4  33        4.13        5.47      5.74 o 
   6   4  33        1.27        8.25      5.27 o 
   0   5  33       16.43       49.54      7.25 o 
   1   5  33       56.22       82.88      7.03 o 
   2   5  33        3.83        7.14      3.84 o 
   3   5  33       31.17       31.88      7.66 o 
   4   5  33        6.04       14.42      6.82 o 
   5   5  33        1.16       -1.88      6.53 o 
   0   6  33        0.00        7.70      5.37 o 
   2   6  33       16.72       27.58      6.86 o 
   3   6  33        0.31       -2.88      5.30 o 
   4   6  33        4.22       11.88      5.18 o 
   0   7  33        5.61        7.35      4.99 o 
   1   7  33        6.29        5.96      7.11 o 
   2   7  33        6.82        2.12      3.86 o 
   3   7  33       20.83       44.19      8.28 o 
   0   8  33        0.41        2.39      4.58 o 
   1   8  33        5.49       14.15      3.58 o 
   0   0  34        5.24        3.92      5.02 o 
   1   0  34        5.85        0.87      6.64 o 
   2   0  34       27.45       20.81      8.92 o 
   3   0  34        7.38        8.97      3.81 o 
   4   0  34        0.79        9.70      5.47 o 
   5   0  34       12.61       13.24      5.21 o 
   6   0  34       32.54       25.36      6.35 o 
   0   1  34        0.22        2.89      3.58 o 
   1   1  34        1.75        1.96      2.47 o 
   2   1  34       24.75       27.41      5.31 o 
   3   1  34        7.05        8.88      3.07 o 
   4   1  34        0.86        1.73      3.63 o 
   5   1  34       18.08       24.07      4.44 o 
   6   1  34       40.59       62.84      8.47 o 
   0   2  34        1.75       -4.63      4.63 o 
   1   2  34       11.82       16.44      4.77 o 
   2   2  34       23.63       18.33      3.39 o 
   3   2  34       18.60       28.87      4.01 o 
   4   2  34       22.28       23.04      8.17 o 
   5   2  34       13.36       16.98      4.18 o 
   6   2  34       28.12       22.59      4.54 o 
   0   3  34        5.81       13.69      4.99 o 
   1   3  34       23.53       14.09      3.67 o 
   2   3  34       27.90       33.11      4.45 o 
   3   3  34        6.18       -4.94      5.14 o 
   4   3  34        1.05        4.06      5.42 o 
   5   3  34        0.01        9.86      5.69 o 
   0   4  34      120.45      109.61     13.98 o 
   1   4  34       15.51       15.01      5.16 o 
   2   4  34        1.34       11.82      3.74 o 
   3   4  34        5.19        3.33      5.59 o 
   4   4  34       10.34       -3.40      5.56 o 
   5   4  34       10.84       16.12      9.59 o 
   0   5  34      110.56      125.13     14.88 o 
   1   5  34       75.28       93.57      8.15 o 
   2   5  34        9.42       19.92      5.11 o 
   3   5  34        1.30        7.02      5.90 o 
   4   5  34        5.78       27.28      7.26 o 
   0   6  34      113.71      126.30     15.71 o 
   1   6  34       15.96       35.64     11.18 o 
   2   6  34       50.45       85.39      7.81 o 
   3   6  34       11.58        4.84      5.94 o 
   0   7  34        0.14        4.57      5.34 o 
   1   7  34        7.95       10.18      5.59 o 
   1   0  35        0.02        1.48      3.72 o 
   2   0  35        4.05        3.21      5.31 o 
   3   0  35        0.30       -4.65      4.69 o 
   4   0  35       57.95       55.14     10.28 o 
   5   0  35       15.21       15.72      5.73 o 
   0   1  35        2.05        1.77      4.82 o 
   1   1  35       24.45       23.79      7.78 o 
   2   1  35        7.23        0.52      4.32 o 
   3   1  35       10.68        9.91      2.91 o 
   4   1  35        2.18        2.73      5.29 o 
   5   1  35       14.04       12.01      4.61 o 
   0   2  35       11.20        4.84      5.57 o 
   1   2  35       10.80        6.47      3.50 o 
   2   2  35       25.24       15.66      3.33 o 
   3   2  35        4.56        9.74      3.19 o 
   4   2  35        0.66        2.46      3.81 o 
   5   2  35       16.82        6.73     11.42 o 
   0   3  35       14.76       16.67      8.34 o 
   1   3  35       41.69       30.72      7.91 o 
   2   3  35        3.75       13.46      4.48 o 
   3   3  35        5.91       -3.55      5.43 o 
   4   3  35        4.31        0.99      5.78 o 
   0   4  35        7.43       -0.19      5.37 o 
   1   4  35        9.56       12.82      3.99 o 
   2   4  35        2.96        2.08      4.37 o 
   3   4  35        1.79       -2.85      5.61 o 
   4   4  35        1.47       -6.04      6.04 o 
   0   5  35      103.04      152.27     16.25 o 
   1   5  35       35.04       63.45     10.88 o 
   2   5  35       10.45        6.87      4.21 o 
   3   5  35       43.93       28.34      6.27 o 
   0   6  35      115.96      124.98     12.99 o 
   1   6  35       27.13       42.95      9.17 o 
   2   6  35        2.84       12.12      6.31 o 
   0   0  36        1.61       -5.20      5.20 o 
   1   0  36        1.91        4.06      3.80 o 
   2   0  36        0.58       14.88      5.96 o 
   3   0  36        1.46        5.99      5.29 o 
   4   0  36        1.37        1.13      5.11 o 
   0   1  36        0.59        1.03      3.61 o 
   1   1  36        1.06       -2.99      2.99 o 
   2   1  36        1.14       -0.25      3.49 o 
   3   1  36        9.39        5.81      3.38 o 
   4   1  36        9.47        4.13      6.54 o 
   0   2  36        3.82        1.61      5.21 o 
   1   2  36        4.44        4.33      4.15 o 
   2   2  36       12.40        7.00      3.93 o 
   3   2  36        8.69        4.36      3.72 o 
   4   2  36       20.19       17.72      3.87 o 
   0   3  36       23.15       38.73      9.02 o 
   1   3  36        0.12       -5.41      5.41 o 
   2   3  36       32.52       40.83      6.46 o 
   3   3  36       12.05       11.62      7.01 o 
   0   4  36       16.29        4.51      5.71 o 
   1   4  36       28.06       25.89      4.66 o 
   2   4  36        5.29       10.73      6.59 o 
   3   4  36       10.44       21.72      6.11 o 
   0   5  36       55.71       62.88      8.92 o 
   1   5  36       44.50       41.59      5.87 o 
   1   0  37        2.87        7.44     10.97 o 
   2   0  37        1.73        1.75      8.11 o 
   3   0  37       19.91       24.92      6.87 o 
   0   1  37        1.43        1.15      3.94 o 
   1   1  37        0.86       11.72      3.27 o 
   2   1  37        3.00        2.70      3.11 o 
   3   1  37        1.53        3.96      3.79 o 
   0   2  37        9.06       25.00      6.45 o 
   1   2  37        6.62        1.72      3.94 o 
   2   2  37        4.00       -3.69      7.17 o 
   0   3  37       18.14        6.71      5.62 o 
   1   3  37        4.04        2.66      8.20 o 
   2   3  37        1.57        4.11      4.07 o 
   0   0  38        5.26       10.54      5.57 o 
   0   1  38        7.74       11.51      9.47 o 
                                                 
